# Supplementary material for: Targeted Proteomics to Assess the Response to Anti-Angiogenic Treatment in Human Glioblastoma (GBM)
Source: Mol Cell Proteomics. 2015 Aug 4;15(2):481–92. doi: 10.1074/mcp.M115.052423 (PMC4739668; doi:10.1074/mcp.M115.052423)
Supplement: Supplemental Data [file supp_M115.052423_mcp.M115.052423-1.xlsx]

## Sheet: Screened Proteins
Protein Accession Number	Protein Name	Protein Description	Present in the list of Rajcevic et al. Paper [26]	# Peptides Screened	Heavy Pep Ordered (cfr Screened Peptides tab)
O00339	MATN2	Matrilin-2		12	Yes
O15540	FABP-7	Fatty acid-binding protein. brain		5	Yes
O43490	CD133	CD133		12	Yes
O43570	CA12	Carbonic Anhydrase 12		8	Yes
O60669	MCT2	Monocarboxylate transporter 2		7	Yes
O75874	IDH1	Isocitrate dehydrogenase [NADP], cytoplasmique		11	Yes
O95402	MED26	Mediator of RNA Polymerase II transcription subunit 26		10	Yes
P00338	LDH_A	L_Lactate dehydrogenase A chain		9	Yes
P00558	PGK-1	Phosphoglycerate kinase 1		4	Yes
P04075	ALDOA	Fructose-bisphosphate aldolase A		7
P04083	ANXA1	Annexin A1	Yes	5	Yes
P04406	GAPDH	Glyceraldehyde-3-phosphate dehydrogenase		5	Yes
P04626	ERBB2	ERBB2_HUMAN		5
P05091	ALDH2	Aldehyde dehydrogenase, mitochondrial		8	Yes
P06733	ENOA	Alpha-enolase		5	Yes
P06744	GAPDH	G6PI		5	Yes
P07195	LDH_B	L_Lactate dehydrogenase B chain		6	Yes
P07237	PDIA1	Protein disulfide-isomerase	Yes	7	Yes
P07954	FUMH	Fumarate hydratase. mitochondrial		5	Yes
P08670	VIME	Vimentin		5	Yes
P08758	ANX5	Annexin A5	Yes	10	Yes
P09104	ENOG	Gamma-enolase		2
P09382	LEG1	Galectin-1		4	Yes
P09525	ANXA4	Annexin A4		5	Yes
P09936	UCHL1	Ubiquitin carboxyl-terminal hydrolase isozyme L1		5	Yes
P09972	ALDOC	Fructose bisphosphate Aldolase C		9	Yes
P10176	COX8A	Cytochrome C oxidase subunit 8a, mitochondrial		1	Yes
P11166	GTR1	Solute carrier family 2. facilitated glucose transporter member 1		7
P12236	ADT3	ADP/ATP translocase 3	Yes	4	Yes
P13667	PDIA4	Protein disulfide-isomerase A4		9	Yes
P13804	ETFA	Electron transfer flavoprotein subunit alpha. mitochondrial		5	Yes
P14314	GLU2B	Glucosidase 2 subunit beta		5	Yes
P14618	PKM2	Pyruvate kinase isozymes, M1/M2		7	Yes
P16455	MGMT	6-O-methylguanine-DNA-methyltransferase		6	Yes
P17677	NEUM	Neuromodulin	Yes	5
P17858	K6PL	6-phosphofructokinase. liver type		10	Yes
P18065	IBP2	Insulin-like growth factor-binding protein 2		5	Yes
P18124	RL7	60S ribosomal protein L7		3	Yes
P23284	PPIB	Peptidyl-prolyl cis-trans isomerase B		5	Yes
P23381	SYWC	Tryptophan--tRNA ligase. cytoplasmic		5	Yes
P24752	THIL	Acetyl-CoA acetyltransferase. mitochondrial		9	Yes
P27797	CALR	Calreticulin	Yes	7	Yes
P27824	CALX	Calnexin	Yes	10	Yes
P29966	MARCS	Myristoylated alanine-rich C-kinase substrate	Yes	5	Yes
P30041	PRDX-6	Peroxiredoxin-6		10	Yes
P30101	PDIA3	Protein disulfide-isomerase A3	Yes	10	Yes
P30626	SORCIN	Sorcin		6	Yes
P34897	GLYM	Serine hydroxymethyltransferase, mitochondial		10	Yes
P35625	TIMP-3	Tissue inhibitor of metalloproteinase 3		4	Yes
P36578	RPL4	60S ribosomal protein L4		2
P38646	GRP75	Stress-70 protein, mitochondrial	Yes	1
P39023	RPL3	60S ribosomal protein L3		2
P43246	MSH2	DNA mismatch repair protein Msh2		5	Yes
P47914	RL29	60S ribosomal protein L29		2	Yes
P48735	IDH2	Isocitrate dehydrogenase [NADP], mitochondrial		12	Yes
P49006	MRP	MARCKS-related protein	Yes	4
P49327	FAS	Fatty acid synthase		10	Yes
P50440	GATM	Glycine amidinotransferase, mitochondrial		4	Yes
P50914	RL14	60S ribosomal protein L14		5	Yes
P51148	RAB5C	Ras-related protein Rab-5c		2	Yes
P52789	HK-2	Hexokinase-2		10	Yes
P52943	CRIP2	Cystein rich protein 2	Yes	4
P53985	MCT1	Monocarboxylate transporter 1		5
P54727	RD23B	UV excision repair protein RAD23 homolog B		1
P55957	BID	BH3-interacting protein domain death agonist		7
P56134	ATPK	ATP synthase subunit f, mitohondrial		2	Yes
P60174	TPIS	Triosephosphate isomerase		5	Yes
P61247	RS3A	40S ribosomal protein S3a		2	Yes
Q01813	K6PP	6-phosphofructokinase type-C		5	Yes
Q02878	RL6	60S ribosomal protein L6		9	Yes
Q04837	SSBP	Single-stranded DNA binding protein, mitochondrial		5	Yes
Q05682	CALD1	Caldesmon		10
Q06830	PRDX-1	Peroxiredoxin-1		7	Yes
Q07065	CKAP4	Cytoskeleton-associated protein 4	Yes	10	Yes
Q14165	MLEC	Malectin		5	Yes
Q14697	GANAB	Neutral alpha-glucosidase AB	Yes	9	Yes
Q15084	PDIA6	Protein disulfide-isomerase A6		6	Yes
Q16698	DECR	2.4-dienoyl-CoA reductase, mitochondrial	Yes	10	Yes
Q16790	CA9	Carbonic anhydrase 9		8	Yes
Q6PIJ6	FBX38	F-Box only protein 38		10	Yes
Q7Z3C6	ATG9A	Autophagy-related protein 9-A		10	Yes
Q7Z434	MAVS	Mitochondrial antiviral-signaling protein		5
Q8N4U5	T11L2	T-Complex protein 11-like protein 2		9	Yes
Q8NEM8	CBPC3	Cytosolic carboxypeptidase 3		15	Yes
Q8NG50	RDM1	RAD52 modif containing protein 1		9	Yes
Q96LI5	CNO6L	CCR4-not transcription complex subunit 6-like		8	Yes
Q9H299	SH3L3	SH3 domain-binding glutamic acid-rich-like protein 3		1
Q9NQ88	TIGAR	Probable fructose-2.6-bisphosphaqtase TIGAR		9	Yes
Q9P2E9	RRBP1	Ribosome-binding protein 1	Yes	10	Yes
Q9Y2D0	CAH5B	Carbonic anhydrase 5B, mitochondrial		8	Yes

## Sheet: Screened Peptides
Protein Accession	Peptide Sequence	Corresponding SIL Peptide Ordered
O00339	AAIVFTDGR	V
O00339	AIEEELQEIASEPTNK
O00339	EFIVDILQFLDIGPDVTR
O00339	GFTLNPDK
O00339	GYTLDPNGK
O00339	LSHSTKPSGSPLEEK	V
O00339	QDSPAGELPK
O00339	QFVTGIIDSLTISPK
O00339	SFTQGEGARPLSTR	V
O00339	SLGEENFEVVK
O00339	SVNTHDYAK
O00339	YLFEEDNLLR	V
O15540	ETNFVR
O15540	LTNSQNFDEYMK	V (M and M[Oxid])
O15540	LVHIQK	V
O15540	QVGNVTKPTVIISQEGDK
O15540	SVVSLDGDK
O43490	ANSLPPGNLR
O43490	ATVFLLPALIFAVK	V
O43490	DFPEDTLR
O43490	IDYDKPETVILGLK	V
O43490	LRPNIIPVLDEIK
O43490	LSLSQLNSNPELR
O43490	QTTTVVAGIK
O43490	SLHQQSTQLSSSLTSVK
O43490	SPAGVNLLSFAYDLEAK	V
O43490	TLLNETPEQIK
O43490	VLNSIGSDIDNVTQR	V
O43490	VNLNIFLLGAAGR
O43570	EMINNFR	V (M and M[Oxid])
O43570	GQEAFVPGFNIEELLPER
O43570	GVIYKPATK	V
O43570	IFSHLQHVK
O43570	LNLPSDMHIQGLQSR
O43570	QFLLTNNGHSVK	V
O43570	TAEYYR
O43570	WTYFGPDGENSWSK
O60669	ESEPLSK
O60669	HSEDVNVK
O60669	LVDLTGEYK
O60669	TEDDSSPK
O60669	VSNAQSVTSER	V
O60669	YIRPR
O60669	YLDFSLFK
O75874	ATDFVVPGPGK	V
O75874	DAAEAIK
O75874	DATNDQVTK
O75874	DIFQEIYDK
O75874	GLPNVQR	V
O75874	GQETSTNPIASIFAWTR	V
O75874	HAYGDQYR	V
O75874	HNVGVK
O75874	LIFPYVELDLHSYDLGIENR
O75874	SQFEAQK
O75874	VEITYTPSDGTQK	V
O95402	ADSDAASSGGSDSK
O95402	AGLSPAEPLLSR	V
O95402	ASVLQQLDR	V
O95402	HEGSFAR
O95402	LIEPAHQHEAALR
O95402	LLQAIDPQSNIR
O95402	QIKPLTQK	V
O95402	QLHVLVPQSPPTDLPGLTR	V
O95402	QQSLYAPK
O95402	VDETPGPPHPK	V
P00338	DLADELALVDVIEDK	V
P00338	DQLIYNLLK
P00338	DYNVTANSK	V
P00338	EEQTPQNK
P00338	FIIPNVVK	V
P00338	TLHPDLGTDK
P00338	VHPVSTMIK
P00338	VTLTSEEEAR	V
P00338	YSPNCK
P00558	VLNNMEIGTSLFDEEGAK	V (M and M[Oxid])
P00558	VLPGVDALSNI	V
P00558	YAEAVTR	V
P00558	YSLEPVAVELK
P04075	AAQEEYVK
P04075	ADDGRPFPQVIK
P04075	ALQASALK
P04075	CPLLKPWALTFSYGR
P04075	FSHEEIAMATVTALR
P04075	GILAADESTGSIAK
P04075	QLLLTADDR
P04083	ALTGHLEEVVLALLK	V
P04083	GLGTDEDTLIEILASR	V
P04083	GTDVNVFNTILTTR
P04083	SEDFGVNEDLADSDAR	V
P04083	SEIDMNDIK	V (M and M[Oxid])
P04406	AGAHLQGGAK
P04406	FHGTVK
P04406	GALQNIIPASTGAAK	V
P04406	LISWYDNEFGYSNR	V
P04406	LVINGNPITIFQER	V
P04626	EGPLPAARPAGATLERPK
P04626	EYVNAR
P04626	GLQSLPTHDPSPLQR
P04626	NNQLALTLIDTNR
P04626	QVPLQR
P05091	ANNSTYGLAAAVFTK
P05091	ILGYINTGK	V
P05091	LLCGGGIAADR
P05091	MDASHR
P05091	TFVQEDIYDEFVER	V
P05091	VAFTGSTEIGR	V
P05091	VIQVAAGSSNLK
P05091	VVGNPFDSK
P06733	EGLELLK	V
P06733	GNPTVEVDLFTSK	V
P06733	LNVTEQEK
P06733	YISPDQLADLYK	V
P06733	YNQLLR	V
P06744	DPQFQK
P06744	HFVALSTNTTK
P06744	ILLANFLAQTEALMR	V (M and M[Oxid])
P06744	INYTEGR	V
P06744	TLAQLNPESSLFIIASK	V
P07195	DDEVAQLK
P07195	FIIPQIVK	V
P07195	IVVVTAGVR	V
P07195	LIAPVAEEEATVPNNK	V
P07195	MVVESAYEVIK	V (M and M[Oxid])
P07195	SLADELALVDVLEDK	V
P07237	DHENIVIAK	V
P07237	ENLLDFIK	V
P07237	NFEDVAFDEK	V
P07237	NNFEGEVTK	V
P07237	SNFAEALAAHK
P07237	TAAESFK
P07237	YKPESEELTAER	V
P07954	AAAEVNQDYGLDPK	V
P07954	EFAQIIK
P07954	IEYDTFGELK	V
P07954	IPVHPNDHVNK
P07954	LHDALDAK	V
P08670	EEAENTLQSFR	V
P08670	ETNLDSLPLVDTHSK	V
P08670	ISLPLPNFSSLNLR	V
P08670	QESTEYR
P08670	SLYASSPGGVYATR	V
P08758	DLLDDLK
P08758	ETSGNLEQLLLAVVK	V
P08758	GAGTDDHTLIR
P08758	GDTSGDYK
P08758	GLGTDEESILTLLTSR
P08758	GTVTDFPGFDER	V
P08758	LIVALMKPSR	V (M and M[Oxid])
P08758	QEISAAFK	V
P08758	SEIDLFNIR	V
P08758	TPEELR
P09104	ELPLYR
P09104	SPTDPSR
P09382	DGGAWGTEQR
P09382	GEVAPDAK	V
P09382	LNLEAINYMAADGDFK	V (M and M[Oxid])
P09382	LPDGYEFK
P09525	AASGFNAMEDAQTLR	V
P09525	DEGNYLDDALVR
P09525	GLGTDEDAIISVLAYR	V
P09525	SAYFAEK
P09525	VLVSLSAGGR	V
P09936	GQEVSPK
P09936	LGFEDGSVLK
P09936	LGVAGQWR	V
P09936	MPFPVNHGASSEDTLLK
P09936	QFLSETEK	V
P09972	AEVNGLAAQGK
P09972	ALQASALNAWR
P09972	DDNGVPFVR
P09972	DNAGAATEEFIK
P09972	ELSDIALR
P09972	LSQIGVENTEENR
P09972	QVLFSADDR
P09972	TPSALAILENANVLAR	V
P09972	YTPEEIAMATVTALR	V (M and M[Oxid])
P10176	IHSLPPEGK	V
P11166	GTADVTHDLQEMK
P11166	QGGASQSDK
P11166	SFEMLILGR
P11166	TFDEIASGFR
P11166	TPEELFHPLGADSQV
P11166	VIEEFYNQTWVHR
P11166	VTILELFR
P12236	DFLAGGIAAAISK
P12236	GIVDCIVR
P12236	GMGGAFVLVLYDELK
P12236	HTQFWR
P13667	DGDDVIIIGVFK
P13667	FHHTFSTEIAK
P13667	FIEEHATK	V
P13667	GQAVDYEGSR	V
P13667	GRPYDYNGPR
P13667	IDATSASVLASR	V
P13667	QLEPVYNSLAK	V
P13667	VDATAETDLAK	V
P13667	YALPLVGHR	V
P13804	ASSTSPVEISEWLDQK
P13804	GLLPEELTPLILATQK	V
P13804	LEVAPISDIIAIK	V
P13804	LLYDLADQLHAAVGASR	V
P13804	VLVAQHDVYK	V
P14314	AQQEQELAADAFK
P14314	DMEESIR	V (M and M[Oxid])
P14314	EEAEKPER
P14314	ETMVTSTTEPSR	V (M and M[Oxid])
P14314	LIELQAGK
P14618	ASDVHEVR
P14618	DPVQEAWAEDVDLR	V
P14618	EAEAAIYHLQLFEELR
P14618	GADFLVTEVENGGSLGSK	V
P14618	LDIDSPPITAR	V
P14618	LNFSHGTHEYHAETIK
P14618	VNFAMNVGK	V (M and M[Oxid])
P16455	EWLLAHEGHR	V
P16455	FGEVISYQQLAALAGNPK
P16455	GAGATSGSPPAGR	V
P16455	LELSGCEQGLHEIK
P16455	LGKPGLGGSSGLAGAWLK
P16455	TTLDSPLGK
P17677	AGETPSEEK
P17677	AGSAETESATK
P17677	ASTDNSPSSK
P17677	DEAPVADGVEK
P17677	IEQDGIKPEDK
P17858	AVAFSPVTELK	V
P17858	DTDFEHR	V
P17858	FDEATQLR	V
P17858	GQLESIVENIR
P17858	ISETTAR
P17858	LLAHQKPPK
P17858	NGKPISSSYVK	V
P17858	SEWGSLLEELVAEGK	V
P17858	VFLIYEGYEGLVEGGENIK
P17858	VNVEHMTEK
P18065	HGLYNLK	V
P18065	HHLGLEEPK
P18065	LEGEACGVYTPR	V (C[Carboxyamidomethyl])
P18065	LIQGAPTIR
P18065	VTEQHR
P18124	EVPAVPETLK
P18124	IALTDNALIAR	V
P18124	YGIICMEDLIHEIYTVGK
P23284	FPDENFK
P23284	IGDEDVGR	V
P23284	TAWLDGK	V
P23284	TVDNFVALATGEK	V
P23284	VLEGMEVVR	V (M and M[Oxid])
P23381	ALIEVLQPLIAEHQAR	V
P23381	ATGQRPHHFLR
P23381	DLTLDQAYSYAVENAK	V
P23381	DMNQVLDAYENK
P23381	DTIEEHR
P24752	EVVIVSATR	V
P24752	FGNEVIPVTVTVK	V
P24752	GQPDVVVK	V
P24752	GSTPYGGVK
P24752	IVGHLTHALK
P24752	LGSIAIQGAIEK	V
P24752	LNVTPLAR	V
P24752	NEQDAYAINSYTR	V
P24752	TPIGSFLGSLSLLPATK	V
P27797	DEDEEDEEDK
P27797	DPDASKPEDWDER
P27797	EDDEDK
P27797	EEDEEEDVPGQAK	V
P27797	EQFLDGDGWTSR	V
P27797	FYALSASFEPFSNK	V
P27797	FYGDEEK
P27824	AEEDEILNR	V
P27824	DDTDDEIAK
P27824	EIEDPEDR
P27824	GDEEEEGEEK
P27824	GTLSGWILSK	V
P27824	IPNPDFFEDLEPFR	V
P27824	QTSGMEYK
P27824	SDAEEDGGTVSQEEEDR
P27824	TDAPQPDVK
P27824	TPELNLDQFHDK
P29966	AAEEPSK
P29966	AEDGATPSPSNETPK	V
P29966	EAGEGGEAEAPAAEGGK	V
P29966	GEPAAAAAPEAGASPVEK	V
P29966	VNGDASPAAAESGAK	V
P30041	DGDSVMVLPTIPEEEAK
P30041	DINAYNCEEPTEK
P30041	ELAILLGMLDPAEK
P30041	GMPVTAR
P30041	LAPEFAK	V
P30041	LPFPIIDDR	V
P30041	LSILYPATTGR	V
P30041	VATPVDWK
P30041	VVFVFGPDK
P30041	VVISLQLTAEK
P30101	DLLIAYYDVDYEK	V
P30101	EATNPPVIQEEKPK
P30101	ELSDFISYLQR
P30101	FLQDYFDGNLK
P30101	LAPEYEAAATR
P30101	SEPIPESNDGPVK	V
P30101	TADGIVSHLK	V
P30101	TVAYTEQK
P30101	VVVAENFDEIVNNENK	V
P30101	YGVSGYPTLK	V
P30626	ALTDSFR	V
P30626	ELWAVLNGWR	V
P30626	LSPQAVNSIAK	V
P30626	QHFISFDTDR	V
P30626	SGTVDPQELQK	V
P30626	YSTNGK
P34897	AMADALLER
P34897	DSETSQR
P34897	EIPYTFEDR
P34897	HADIVTTTTHK
P34897	LGAPALTSR
P34897	LIIAGTSAYAR
P34897	SAITPGGLR
P34897	TGLIDYNQLALTAR
P34897	VLELVSITANK	V
P34897	YSEGYPGK
P35625	EGPFGTLVYTIK	V
P35625	GWAPPDK
P35625	WDQLTLSQR	V
P35625	YQYLLTGR
P36578	EAVLLLK
P36578	MINTDLSR
P38646	AQFEGIVTDLIR
P39023	DDPSKPVHLTAFLGYK
P39023	WQDEDGK
P43246	IIQEFLSK	V
P43246	LLLAVFVTPLTDLR	V
P43246	LNLVEAFVEDAELR
P43246	NLQSVVLSK
P43246	TEYEEAQDAIVK	V
P47914	AQAAAPASVPAQAPK	V
P47914	LAYIAHPK	V
P48735	ATDFVADR	V
P48735	DQTDDQVTIDSALATQK	V
P48735	FAQM[Oxid]LEK	V
P48735	FAQMLEK	V
P48735	HAHGDQYK
P48735	LDGNQDLIR	V
P48735	LILPHVDIQLK
P48735	LNEHFLNTTDFLDTIK
P48735	TIEAEAAHGTVTR
P48735	WPLYM[Oxid]STK	V
P48735	WPLYMSTK	V
P48735	YFDLGLPNR
P49006	AAATPESQEPQAK
P49006	GDVTAEEAAGASPAK
P49006	LSGLSFK
P49006	SNGDLSPK
P49327	AFEVSENGNLVVSGK
P49327	DNLEFFLAGIGR
P49327	EDGLAQQQTQLNLR
P49327	FPQLDSTSFANSR	V
P49327	LPEDPLLSGLLDSPALK	V
P49327	LQVVDQPLPVR	V
P49327	SEGVVAVLLTK	V
P49327	VSVHVIEGDHR
P49327	VVEVLAGHGHLYSR
P49327	VVVQVLAEEPEAVLK	V
P50440	AENACVPPFTIEVK
P50440	ATEPLPK	V
P50440	QGGHYFPK
P50440	TEGVTVR	V
P50914	ALVDGPCTQVR
P50914	FPHSAHQK
P50914	FVEVGR
P50914	GTAAAAAAAAAAK	V
P50914	VAYVSFGPHAGK	V
P51148	GVDLQENNPASR	V
P51148	NEPQNATGAPGR	V
P52789	DISDIEGEK
P52789	DVVALIR
P52789	EELLFGGK	V
P52789	ETHASAPVK
P52789	LSDETLLEISK	V
P52789	NVELVEGEEGR	V
P52789	TEFDVAVDELSLNPGK
P52789	TLEHLQLSHDQLLEVK
P52789	VMHETVK
P52789	VTDNGLQK
P52943	ASSVTTFTGEPNTCPR
P52943	GVNTGAVGSYIYDR
P52943	TVYFAEK
P52943	VYFAEK
P53985	AAESPDQK
P53985	DLHDANTDLIGR
P53985	EEETSIDVAGKPNEVTK
P53985	SQHYSSEK
P53985	SVFQTINQFLDLTLFTHR
P54727	ILNDDTALK
P55957	DLATALEQLLQAYPR
P55957	DVFHTTVNFINQNLR
P55957	HLAQVGDSMDR
P55957	IEADSESQEDIIR
P55957	SIPPGLVNGLALQLR
P55957	TMLVLALLLAK
P55957	VASHTPSLLR
P56134	DFSPSGIFGAFQR	V
P56134	LGELPSWILMR	V (M[Oxid])
P60174	ADTDLQR
P60174	DCGATWVVLGHSER	V (C[Carboxyamidomethyl])
P60174	LGSSAMAPSR
P60174	QSLGELIGTLNAAK	V
P60174	SNVSDAVAQSTR	V
P61247	ATGDETGAK
P61247	LMELHGEGSSSGK	V (M[Oxid])
Q01813	DLQSNVEHLTEK
Q01813	ELVVTQLGYDTR
Q01813	FLEHLSGAGK	V
Q01813	NVIFQPVAELK
Q01813	VGIADGHR	V
Q02878	AIPQLQGYLR	V
Q02878	ASITPGTILIILTGR	V
Q02878	AVDSQILPK
Q02878	GKPHCSR
Q02878	IDISNVK
Q02878	QLASGLLLVTGPLVLNR	V
Q02878	SVFALTNGIYPHK
Q02878	VEKPDTK
Q02878	VLATVTKPVGGDK
Q04837	IDYGEYMDK
Q04837	IYLEGK	V
Q04837	QATTIIADNIIFLSDQTK
Q04837	SGDSEVYQLGDVSQK	V
Q04837	VGQDPVLR
Q05682	EAEGAPQVEAGK
Q05682	EFDPTITDASLSLPSR
Q05682	EQGSDEISHHEK
Q05682	GNVFSSPTAAGTPNK
Q05682	HTENTFSRPGGR
Q05682	INEWLTK
Q05682	LEQYTSAIEGTK
Q05682	LQEALER
Q05682	MQNDTAENETTEK
Q05682	QQEAALELEELK
Q06830	ADEGISFR	V
Q06830	ATAVMPDGQFK	V (M[Oxid])
Q06830	DISLSDYK	V
Q06830	IGHPAPNFK	V
Q06830	LVQAFQFTDK	V
Q06830	QGGLGPMNIPLVSDPK	V (M[Oxid])
Q06830	TIAQDYGVLK	V
Q07065	ASVSQVEADLK	V
Q07065	EELGQGLQGVEQK
Q07065	HSEAFEALQQK	V
Q07065	QGESEVSR
Q07065	QTESLESLLSK
Q07065	SINDNIAIFTEVQK	V
Q07065	SLGETQLVLYGDVEELK
Q07065	SVGELPSTVESLQK	V
Q07065	VASLEESEGNK
Q07065	VQSLQATFGTFESILR
Q14165	FAEVYFAQSQQK	V
Q14165	LNGHVVVK	V
Q14165	LQPHPGLEK	V
Q14165	LSVQGEVSTFTGK	V
Q14165	SNPEDQILYQTER	V
Q14697	AFFAGSQR	V
Q14697	DGDKPEETQGK
Q14697	DPAEGDGAQPEETPR	V
Q14697	IILTARPFR
Q14697	LSFQHDPETSVLVLR	V
Q14697	NLGLYVK
Q14697	QEFLLR	V
Q14697	VPDVLVADPPIAR
Q14697	VVIIGAGKPAAVVLQTK
Q15084	DVIELTDDSFDK
Q15084	GSTAPVGGGAFPTIVER	V
Q15084	HHSLGGQYGVQGFPTIK
Q15084	NLEPEWAAAASEVK	V
Q15084	NRPEDYQGGR
Q15084	VGAVDADK
Q16698	AMLPPNSFQGK
Q16698	ATAEQISSQTGNK
Q16698	DPDMVQNTVSELIK	V (M[Oxid])
Q16698	EQWDTIEELIR	V
Q16698	FDGGEEVLISGEFNDLR
Q16698	FFSPLQK	V
Q16698	FNVIQPGPIK	V
Q16698	LDPTGTFEK
Q16698	SLAAEWGK
Q16698	VHAIQCDVR
Q16790	EGDDQSHWR	V
Q16790	FPAEIHVVHLSTAFAR
Q16790	NNGHSVQLTLPPGLEMALGPGR
Q16790	QLHTLSDTLWGPGDSR	V
Q16790	SEEEGSLK
Q16790	VIEASFPAGVDSSPR	V
Q16790	VSPACAGR
Q16790	YGGDPPWPR
Q6PIJ6	AAEPNSFAR
Q6PIJ6	LSHVLLVSESEVAK
Q6PIJ6	NALEVDLGYLIITAAR	V
Q6PIJ6	NGAFPIPPENK
Q6PIJ6	TLPQGGSSGPAHDER
Q6PIJ6	TNGSGSGATGEDR
Q6PIJ6	TVNSGGSSEPSPTEVDVSR
Q6PIJ6	VENAPIVNR	V
Q6PIJ6	YDFEDDEESTIYAPR	V
Q6PIJ6	YEFFPEATR
Q7Z3C6	ALEIIDFFR
Q7Z3C6	DEFAQLFQYK	V
Q7Z3C6	ESDESGESAPDEGGEGAR
Q7Z3C6	ESTAFLGFLK
Q7Z3C6	LPGLGEAVFFTR	V
Q7Z3C6	LPLGGWAEDGQSASR
Q7Z3C6	QQAQAEPER
Q7Z3C6	SFSPLQPGQAPTGR
Q7Z3C6	VPSHFSR
Q7Z3C6	YGGITDPGTVPR	V
Q7Z434	DTLWHLFNTLQR
Q7Z434	GPVSPSVSFQPLAR
Q7Z434	RPGWVEYFIAALR
Q7Z434	VPANPASVSTVPSK
Q7Z434	VSASTVPTDGSSR
Q8N4U5	ATGNIVEVLR
Q8N4U5	FQEILEETPSALDQTTEWIK	V
Q8N4U5	LLFNEEAMGK	V (M[Oxid])
Q8N4U5	LQELTEK
Q8N4U5	NLSNLTLAHEIAVNENFQLK
Q8N4U5	QEALPEK
Q8N4U5	QLVEYER
Q8N4U5	QSFASDSSSK
Q8N4U5	QVYGPFYANILR
Q8NEM8	EATVVYLAEDAYK
Q8NEM8	FVSEDLHR	V
Q8NEM8	GFLDYILGNSSDAQLLR
Q8NEM8	GSDSSESIDSLTYLLK
Q8NEM8	HSPASASR
Q8NEM8	HTALHLTK	V
Q8NEM8	HTQSNSDVK
Q8NEM8	IPTEDLHHNLK
Q8NEM8	NDGQPTLYLK
Q8NEM8	NEDIKPLSSK	V
Q8NEM8	NNPGQDGR
Q8NEM8	NSTIASHQNAR
Q8NEM8	SLESLSPLK	V
Q8NEM8	SLQAEETNQQSSK
Q8NEM8	VAGTTGTR
Q8NG50	ALSDAFQK
Q8NG50	AVQHQALALNSSK
Q8NG50	ENEDSMVPLPK	V (M[Oxid])
Q8NG50	IAVEYRPSEDIVGVR	V
Q8NG50	LLIVVLESGK	V
Q8NG50	LQELSDLEER	V
Q8NG50	SPGIGLVEEPMDK	V (M[Oxid])
Q8NG50	VEEGPLSFLMK
Q8NG50	VFPNAAVAHPGFYAVIK
Q96LI5	DNIGVAVVLEVHK	V
Q96LI5	ELFGAGMKPIHAADK	V (M[Oxid])
Q96LI5	ELLLNNNLLR
Q96LI5	GNPLSQDILNLYQDPDGTR
Q96LI5	ITHGFQLK	V
Q96LI5	LHNLVYLDLSSNK	V
Q96LI5	VLPYELGR
Q96LI5	YDPPDPR	V
Q9H299	ALAGNPK
Q9NQ88	CSLPATLSR
Q9NQ88	FALTVVR	V
Q9NQ88	FTHAFSSDLMR
Q9NQ88	GIDFFEFLCQLILK
Q9NQ88	IIQGQGVDEPLSETGFK	V
Q9NQ88	QAAAAGIFLNNVK
Q9NQ88	QTMHGILER
Q9NQ88	SLFDYFLTDLK	V
Q9NQ88	YGVVEGK	V
Q9P2E9	ADSVANQGTK
Q9P2E9	AEGAQNQGQK
Q9P2E9	EQEITAVQAR	V
Q9P2E9	GNTPATGTTQGK	V
Q9P2E9	NTDVAQSPEAPK	V
Q9P2E9	QLLLESQSQLDAAK
Q9P2E9	SIEALLEAGQAR	V
Q9P2E9	TAGPLESSETEEASQLK
Q9P2E9	VEPAVSSVVNSIQVLTSK
Q9P2E9	VGAAEEELQK
Q9Y2D0	ALHPLWESVDLVPGGDR	V
Q9Y2D0	CFPAELHLVHWNAVR
Q9Y2D0	GGPLEHNYR
Q9Y2D0	HDYVLNVQAKPKPATSQATP
Q9Y2D0	LVDTLPSIK	V
Q9Y2D0	QPVEVDHDQLEQFR
Q9Y2D0	QSPINIR
Q9Y2D0	TLLFTSEGEK
