# Supplementary material for: Targeted Proteomics to Assess the Response to Anti-Angiogenic Treatment in Human Glioblastoma (GBM)
Source: Mol Cell Proteomics. 2015 Aug 4;15(2):481–92. doi: 10.1074/mcp.M115.052423 (PMC4739668; doi:10.1074/mcp.M115.052423)
Supplement: Supplemental Data [file supp_M115.052423_mcp.M115.052423-2.xlsx]

## Sheet: _Suppl_ListTransitions
Protein ID	Peptide Sequence	Precursor M/Z	Precursor Z	Fragment Type	Fragment M/Z	Fragment Z	Start RT (minutes)
O00339	AAIVFTDGR	475.259	2	y4	448.215	1	22.99
O00339	AAIVFTDGR	475.259	2	y5	595.283	1	22.99
O00339	AAIVFTDGR	475.259	2	y6	694.351	1	22.99
O00339	AAIVFTDGR	475.259	2	y7	807.435	1	22.99
O00339	AAIVFTDGR[HeavyR]	480.263	2	y4	458.223	1	22.99
O00339	AAIVFTDGR[HeavyR]	480.263	2	y5	605.291	1	22.99
O00339	AAIVFTDGR[HeavyR]	480.263	2	y6	704.36	1	22.99
O00339	AAIVFTDGR[HeavyR]	480.263	2	y7	817.444	1	22.99
O00339	LSHSTKPSGSPLEEK	798.915	2	y4	518.282	1	12.855
O00339	LSHSTKPSGSPLEEK	798.915	2	y5	615.334	1	12.855
O00339	LSHSTKPSGSPLEEK	798.915	2	y9	943.473	1	12.855
O00339	LSHSTKPSGSPLEEK	798.915	2	y12	1259.65	1	12.855
O00339	LSHSTKPSGSPLEEK[HeavyK]	802.922	2	y4	526.296	1	12.855
O00339	LSHSTKPSGSPLEEK[HeavyK]	802.922	2	y5	623.348	1	12.855
O00339	LSHSTKPSGSPLEEK[HeavyK]	802.922	2	y9	951.487	1	12.855
O00339	LSHSTKPSGSPLEEK[HeavyK]	802.922	2	y12	1267.66	1	12.855
O00339	SFTQGEGARPLSTR	753.887	2	y3	363.198	1	17.441
O00339	SFTQGEGARPLSTR	753.887	2	y4	476.282	1	17.441
O00339	SFTQGEGARPLSTR	753.887	2	y5	573.335	1	17.441
O00339	SFTQGEGARPLSTR	753.887	2	y8	857.495	1	17.441
O00339	SFTQGEGARPLSTR[HeavyR]	758.891	2	y3	373.206	1	17.441
O00339	SFTQGEGARPLSTR[HeavyR]	758.891	2	y4	486.29	1	17.441
O00339	SFTQGEGARPLSTR[HeavyR]	758.891	2	y5	583.343	1	17.441
O00339	SFTQGEGARPLSTR[HeavyR]	758.891	2	y8	867.503	1	17.441
O00339	YLFEEDNLLR	656.333	2	y4	515.33	1	34.833
O00339	YLFEEDNLLR	656.333	2	y6	759.399	1	34.833
O00339	YLFEEDNLLR	656.333	2	y7	888.442	1	34.833
O00339	YLFEEDNLLR	656.333	2	y8	1035.51	1	34.833
O00339	YLFEEDNLLR[HeavyR]	661.337	2	y4	525.338	1	34.833
O00339	YLFEEDNLLR[HeavyR]	661.337	2	y6	769.407	1	34.833
O00339	YLFEEDNLLR[HeavyR]	661.337	2	y7	898.45	1	34.833
O00339	YLFEEDNLLR[HeavyR]	661.337	2	y8	1045.52	1	34.833
O15540	LTNSQNFDEYM[Oxid]K	753.332	2	y3	457.211	1	20.726
O15540	LTNSQNFDEYM[Oxid]K	753.332	2	y5	701.281	1	20.726
O15540	LTNSQNFDEYM[Oxid]K	753.332	2	y6	848.349	1	20.726
O15540	LTNSQNFDEYM[Oxid]K	753.332	2	y7	962.392	1	20.726
O15540	LTNSQNFDEYM[Oxid]K[HeavyK]	757.339	2	y3	465.225	1	20.726
O15540	LTNSQNFDEYM[Oxid]K[HeavyK]	757.339	2	y5	709.295	1	20.726
O15540	LTNSQNFDEYM[Oxid]K[HeavyK]	757.339	2	y6	856.363	1	20.726
O15540	LTNSQNFDEYM[Oxid]K[HeavyK]	757.339	2	y7	970.406	1	20.726
O15540	LTNSQNFDEYMK	745.335	2	y3	441.216	1	0
O15540	LTNSQNFDEYMK	745.335	2	y5	685.286	1	0
O15540	LTNSQNFDEYMK	745.335	2	y6	832.354	1	0
O15540	LTNSQNFDEYMK	745.335	2	y7	946.397	1	0
O15540	LVHIQK	369.237	2	b2	350.218	1	11.487
O15540	LVHIQK	369.237	2	y3	388.255	1	11.487
O15540	LVHIQK	369.237	2	y4	525.314	1	11.487
O15540	LVHIQK	369.237	2	y5	624.382	1	11.487
O15540	LVHIQK[HeavyK]	373.244	2	b2	350.218	1	11.487
O15540	LVHIQK[HeavyK]	373.244	2	y3	396.269	1	11.487
O15540	LVHIQK[HeavyK]	373.244	2	y4	533.328	1	11.487
O15540	LVHIQK[HeavyK]	373.244	2	y5	632.396	1	11.487
O15540	SVVSLDGDK	460.24	2	y3	319.161	1	18.689
O15540	SVVSLDGDK	460.24	2	y5	547.272	1	18.689
O15540	SVVSLDGDK	460.24	2	y6	634.304	1	18.689
O15540	SVVSLDGDK	460.24	2	y7	733.372	1	18.689
O15540	SVVSLDGDK[HeavyK]	464.247	2	y3	327.175	1	18.689
O15540	SVVSLDGDK[HeavyK]	464.247	2	y5	555.286	1	18.689
O15540	SVVSLDGDK[HeavyK]	464.247	2	y6	642.318	1	18.689
O15540	SVVSLDGDK[HeavyK]	464.247	2	y7	741.386	1	18.689
O43490	ATVFLLPALIFAVK	751.971	2	y4	464.286	1	50.526
O43490	ATVFLLPALIFAVK	751.971	2	y8	858.544	1	50.526
O43490	ATVFLLPALIFAVK	751.971	2	y9	971.628	1	50.526
O43490	ATVFLLPALIFAVK	751.971	2	y10	1084.71	1	50.526
O43490	ATVFLLPALIFAVK[HeavyK]	755.978	2	y4	472.3	1	50.526
O43490	ATVFLLPALIFAVK[HeavyK]	755.978	2	y8	866.558	1	50.526
O43490	ATVFLLPALIFAVK[HeavyK]	755.978	2	y9	979.643	1	50.526
O43490	ATVFLLPALIFAVK[HeavyK]	755.978	2	y10	1092.73	1	50.526
O43490	IDYDKPETVILGLK	802.451	2	y3	317.218	1	32.282
O43490	IDYDKPETVILGLK	802.451	2	y4	430.302	1	32.282
O43490	IDYDKPETVILGLK	802.451	2	y5	543.386	1	32.282
O43490	IDYDKPETVILGLK	802.451	2	y9	969.597	1	32.282
O43490	IDYDKPETVILGLK[HeavyK]	806.458	2	y3	325.232	1	32.282
O43490	IDYDKPETVILGLK[HeavyK]	806.458	2	y4	438.316	1	32.282
O43490	IDYDKPETVILGLK[HeavyK]	806.458	2	y5	551.4	1	32.282
O43490	IDYDKPETVILGLK[HeavyK]	806.458	2	y9	977.612	1	32.282
O43490	SPAGVNLLSFAYDLEAK	897.967	2	y4	460.276	1	44.187
O43490	SPAGVNLLSFAYDLEAK	897.967	2	y9	1043.5	1	44.187
O43490	SPAGVNLLSFAYDLEAK	897.967	2	y10	1156.59	1	44.187
O43490	SPAGVNLLSFAYDLEAK	897.967	2	y12	1383.71	1	44.187
O43490	SPAGVNLLSFAYDLEAK[HeavyK]	901.974	2	y4	468.29	1	44.187
O43490	SPAGVNLLSFAYDLEAK[HeavyK]	901.974	2	y9	1051.52	1	44.187
O43490	SPAGVNLLSFAYDLEAK[HeavyK]	901.974	2	y10	1164.6	1	44.187
O43490	SPAGVNLLSFAYDLEAK[HeavyK]	901.974	2	y12	1391.73	1	44.187
O43490	VLNSIGSDIDNVTQR	815.923	2	y3	404.225	1	28.751
O43490	VLNSIGSDIDNVTQR	815.923	2	y5	617.336	1	28.751
O43490	VLNSIGSDIDNVTQR	815.923	2	y6	732.363	1	28.751
O43490	VLNSIGSDIDNVTQR	815.923	2	y10	1104.53	1	28.751
O43490	VLNSIGSDIDNVTQR[HeavyR]	820.927	2	y3	414.233	1	28.751
O43490	VLNSIGSDIDNVTQR[HeavyR]	820.927	2	y5	627.344	1	28.751
O43490	VLNSIGSDIDNVTQR[HeavyR]	820.927	2	y6	742.371	1	28.751
O43490	VLNSIGSDIDNVTQR[HeavyR]	820.927	2	y10	1114.54	1	28.751
O43570	EM[Oxid]INNFR	470.221	2	y3	436.23	1	16.873
O43570	EM[Oxid]INNFR	470.221	2	y4	550.273	1	16.873
O43570	EM[Oxid]INNFR	470.221	2	y5	663.357	1	16.873
O43570	EM[Oxid]INNFR	470.221	2	y6	810.392	1	16.873
O43570	EM[Oxid]INNFR[HeavyR]	475.225	2	y3	446.238	1	16.873
O43570	EM[Oxid]INNFR[HeavyR]	475.225	2	y4	560.281	1	16.873
O43570	EM[Oxid]INNFR[HeavyR]	475.225	2	y5	673.365	1	16.873
O43570	EM[Oxid]INNFR[HeavyR]	475.225	2	y6	820.4	1	16.873
O43570	EMINNFR	462.224	2	y3	436.23	1	20.958
O43570	EMINNFR	462.224	2	y4	550.273	1	20.958
O43570	EMINNFR	462.224	2	y5	663.357	1	20.958
O43570	EMINNFR	462.224	2	y6	794.397	1	20.958
O43570	EMINNFR[HeavyR]	467.228	2	y3	446.238	1	20.958
O43570	EMINNFR[HeavyR]	467.228	2	y4	560.281	1	20.958
O43570	EMINNFR[HeavyR]	467.228	2	y5	673.365	1	20.958
O43570	EMINNFR[HeavyR]	467.228	2	y6	804.406	1	20.958
O43570	GVIYKPATK	488.795	2	y4	416.25	1	13.509
O43570	GVIYKPATK	488.795	2	y5	544.345	1	13.509
O43570	GVIYKPATK	488.795	2	y6	707.408	1	13.509
O43570	GVIYKPATK	488.795	2	y7	820.492	1	13.509
O43570	GVIYKPATK[HeavyK]	492.802	2	y4	424.264	1	13.509
O43570	GVIYKPATK[HeavyK]	492.802	2	y5	552.359	1	13.509
O43570	GVIYKPATK[HeavyK]	492.802	2	y6	715.422	1	13.509
O43570	GVIYKPATK[HeavyK]	492.802	2	y7	828.506	1	13.509
O43570	QFLLTNNGHSVK	679.365	2	y7	755.379	1	19.912
O43570	QFLLTNNGHSVK	679.365	2	y8	856.427	1	19.912
O43570	QFLLTNNGHSVK	679.365	2	y9	969.511	1	19.912
O43570	QFLLTNNGHSVK	679.365	2	y10	1082.6	1	19.912
O43570	QFLLTNNGHSVK[HeavyK]	683.372	2	y7	763.393	1	19.912
O43570	QFLLTNNGHSVK[HeavyK]	683.372	2	y8	864.441	1	19.912
O43570	QFLLTNNGHSVK[HeavyK]	683.372	2	y9	977.525	1	19.912
O43570	QFLLTNNGHSVK[HeavyK]	683.372	2	y10	1090.61	1	19.912
O60669	VSNAQSVTSER	589.294	2	y4	492.241	1	12.874
O60669	VSNAQSVTSER	589.294	2	y6	678.341	1	12.874
O60669	VSNAQSVTSER	589.294	2	y7	806.4	1	12.874
O60669	VSNAQSVTSER	589.294	2	y8	877.437	1	12.874
O60669	VSNAQSVTSER[HeavyR]	594.298	2	y4	502.249	1	12.874
O60669	VSNAQSVTSER[HeavyR]	594.298	2	y6	688.349	1	12.874
O60669	VSNAQSVTSER[HeavyR]	594.298	2	y7	816.408	1	12.874
O60669	VSNAQSVTSER[HeavyR]	594.298	2	y8	887.445	1	12.874
O75874	ATDFVVPGPGK	544.293	2	y5	455.261	1	24.238
O75874	ATDFVVPGPGK	544.293	2	y6	554.329	1	24.238
O75874	ATDFVVPGPGK	544.293	2	y7	653.398	1	24.238
O75874	ATDFVVPGPGK	544.293	2	y9	915.493	1	24.238
O75874	ATDFVVPGPGK[HeavyK]	548.3	2	y5	463.275	1	24.238
O75874	ATDFVVPGPGK[HeavyK]	548.3	2	y6	562.343	1	24.238
O75874	ATDFVVPGPGK[HeavyK]	548.3	2	y7	661.412	1	24.238
O75874	ATDFVVPGPGK[HeavyK]	548.3	2	y9	923.507	1	24.238
O75874	GLPNVQR	392.227	2	y3	402.245	1	16.687
O75874	GLPNVQR	392.227	2	b4	481.276	1	16.687
O75874	GLPNVQR	392.227	2	y4	516.288	1	16.687
O75874	GLPNVQR	392.227	2	y5	613.341	1	16.687
O75874	GLPNVQR[HeavyR]	397.231	2	y3	412.254	1	16.687
O75874	GLPNVQR[HeavyR]	397.231	2	b4	481.276	1	16.687
O75874	GLPNVQR[HeavyR]	397.231	2	y4	526.297	1	16.687
O75874	GLPNVQR[HeavyR]	397.231	2	y5	623.349	1	16.687
O75874	GQETSTNPIASIFAWTR	939.971	2	y5	680.351	1	43.89
O75874	GQETSTNPIASIFAWTR	939.971	2	y7	880.467	1	43.89
O75874	GQETSTNPIASIFAWTR	939.971	2	y8	951.504	1	43.89
O75874	GQETSTNPIASIFAWTR	939.971	2	y10	1161.64	1	43.89
O75874	GQETSTNPIASIFAWTR[HeavyR]	944.975	2	y5	690.359	1	43.89
O75874	GQETSTNPIASIFAWTR[HeavyR]	944.975	2	y7	890.475	1	43.89
O75874	GQETSTNPIASIFAWTR[HeavyR]	944.975	2	y8	961.512	1	43.89
O75874	GQETSTNPIASIFAWTR[HeavyR]	944.975	2	y10	1171.65	1	43.89
O75874	HAYGDQYR	505.228	2	y3	466.24	1	12.101
O75874	HAYGDQYR	505.228	2	y5	638.289	1	12.101
O75874	HAYGDQYR	505.228	2	y6	801.352	1	12.101
O75874	HAYGDQYR	505.228	2	y7	872.389	1	12.101
O75874	HAYGDQYR[HeavyR]	510.232	2	y3	476.249	1	12.101
O75874	HAYGDQYR[HeavyR]	510.232	2	y5	648.297	1	12.101
O75874	HAYGDQYR[HeavyR]	510.232	2	y6	811.36	1	12.101
O75874	HAYGDQYR[HeavyR]	510.232	2	y7	882.397	1	12.101
O75874	VEITYTPSDGTQK	719.857	2	y7	732.352	1	21.587
O75874	VEITYTPSDGTQK	719.857	2	y8	833.399	1	21.587
O75874	VEITYTPSDGTQK	719.857	2	y9	996.463	1	21.587
O75874	VEITYTPSDGTQK	719.857	2	y10	1097.51	1	21.587
O75874	VEITYTPSDGTQK[HeavyK]	723.864	2	y7	740.366	1	21.587
O75874	VEITYTPSDGTQK[HeavyK]	723.864	2	y8	841.414	1	21.587
O75874	VEITYTPSDGTQK[HeavyK]	723.864	2	y9	1004.48	1	21.587
O75874	VEITYTPSDGTQK[HeavyK]	723.864	2	y10	1105.53	1	21.587
O95402	AGLSPAEPLLSR	605.843	2	y5	585.371	1	27.633
O95402	AGLSPAEPLLSR	605.843	2	y7	785.451	1	27.633
O95402	AGLSPAEPLLSR	605.843	2	y8	882.504	1	27.633
O95402	AGLSPAEPLLSR	605.843	2	y9	969.536	1	27.633
O95402	AGLSPAEPLLSR[HeavyR]	610.847	2	y5	595.38	1	27.633
O95402	AGLSPAEPLLSR[HeavyR]	610.847	2	y7	795.459	1	27.633
O95402	AGLSPAEPLLSR[HeavyR]	610.847	2	y8	892.512	1	27.633
O95402	AGLSPAEPLLSR[HeavyR]	610.847	2	y9	979.544	1	27.633
O95402	ASVLQQLDR	515.288	2	y4	531.288	1	24.581
O95402	ASVLQQLDR	515.288	2	y5	659.347	1	24.581
O95402	ASVLQQLDR	515.288	2	y6	772.431	1	24.581
O95402	ASVLQQLDR	515.288	2	y7	871.499	1	24.581
O95402	ASVLQQLDR[HeavyR]	520.292	2	y4	541.296	1	24.581
O95402	ASVLQQLDR[HeavyR]	520.292	2	y5	669.355	1	24.581
O95402	ASVLQQLDR[HeavyR]	520.292	2	y6	782.439	1	24.581
O95402	ASVLQQLDR[HeavyR]	520.292	2	y7	881.507	1	24.581
O95402	QIKPLTQK	478.3	2	y3	376.219	1	11.892
O95402	QIKPLTQK	478.3	2	y5	586.355	1	11.892
O95402	QIKPLTQK	478.3	2	y6	714.45	1	11.892
O95402	QIKPLTQK	478.3	2	b6	809.487	1	11.892
O95402	QIKPLTQK[HeavyK]	482.307	2	y3	384.233	1	11.892
O95402	QIKPLTQK[HeavyK]	482.307	2	y5	594.37	1	11.892
O95402	QIKPLTQK[HeavyK]	482.307	2	y6	722.465	1	11.892
O95402	QIKPLTQK[HeavyK]	482.307	2	b6	809.487	1	11.892
O95402	QLHVLVPQSPPTDLPGLTR	690.057	3	y5	543.324	1	32.856
O95402	QLHVLVPQSPPTDLPGLTR	690.057	3	y6	656.408	1	32.856
O95402	QLHVLVPQSPPTDLPGLTR	690.057	3	y7	771.435	1	32.856
O95402	QLHVLVPQSPPTDLPGLTR	690.057	3	y9	969.536	1	32.856
O95402	QLHVLVPQSPPTDLPGLTR[HeavyR]	693.393	3	y5	553.333	1	32.856
O95402	QLHVLVPQSPPTDLPGLTR[HeavyR]	693.393	3	y6	666.417	1	32.856
O95402	QLHVLVPQSPPTDLPGLTR[HeavyR]	693.393	3	y7	781.444	1	32.856
O95402	QLHVLVPQSPPTDLPGLTR[HeavyR]	693.393	3	y9	979.544	1	32.856
O95402	VDETPGPPHPK	587.299	2	y4	478.277	1	13.557
O95402	VDETPGPPHPK	587.299	2	y5	575.33	1	13.557
O95402	VDETPGPPHPK	587.299	2	y6	632.351	1	13.557
O95402	VDETPGPPHPK	587.299	2	y7	729.404	1	13.557
O95402	VDETPGPPHPK[HeavyK]	591.306	2	y4	486.291	1	13.557
O95402	VDETPGPPHPK[HeavyK]	591.306	2	y5	583.344	1	13.557
O95402	VDETPGPPHPK[HeavyK]	591.306	2	y6	640.365	1	13.557
O95402	VDETPGPPHPK[HeavyK]	591.306	2	y7	737.418	1	13.557
P00338	DLADELALVDVIEDK	829.43	2	y6	718.361	1	46.739
P00338	DLADELALVDVIEDK	829.43	2	y7	817.43	1	46.739
P00338	DLADELALVDVIEDK	829.43	2	y8	930.514	1	46.739
P00338	DLADELALVDVIEDK	829.43	2	y9	1001.55	1	46.739
P00338	DLADELALVDVIEDK[HeavyK]	833.437	2	y6	726.375	1	46.739
P00338	DLADELALVDVIEDK[HeavyK]	833.437	2	y7	825.444	1	46.739
P00338	DLADELALVDVIEDK[HeavyK]	833.437	2	y8	938.528	1	46.739
P00338	DLADELALVDVIEDK[HeavyK]	833.437	2	y9	1009.57	1	46.739
P00338	DYNVTANSK	506.241	2	y4	419.224	1	14.731
P00338	DYNVTANSK	506.241	2	y5	520.272	1	14.731
P00338	DYNVTANSK	506.241	2	y6	619.34	1	14.731
P00338	DYNVTANSK	506.241	2	y7	733.383	1	14.731
P00338	DYNVTANSK[HeavyK]	510.248	2	y4	427.239	1	14.731
P00338	DYNVTANSK[HeavyK]	510.248	2	y5	528.286	1	14.731
P00338	DYNVTANSK[HeavyK]	510.248	2	y6	627.355	1	14.731
P00338	DYNVTANSK[HeavyK]	510.248	2	y7	741.398	1	14.731
P00338	FIIPNVVK	465.294	2	y4	459.292	1	31.022
P00338	FIIPNVVK	465.294	2	y5	556.345	1	31.022
P00338	FIIPNVVK	465.294	2	y6	669.429	1	31.022
P00338	FIIPNVVK	465.294	2	y7	782.513	1	31.022
P00338	FIIPNVVK[HeavyK]	469.302	2	y4	467.306	1	31.022
P00338	FIIPNVVK[HeavyK]	469.302	2	y5	564.359	1	31.022
P00338	FIIPNVVK[HeavyK]	469.302	2	y6	677.443	1	31.022
P00338	FIIPNVVK[HeavyK]	469.302	2	y7	790.527	1	31.022
P00338	VTLTSEEEAR	567.785	2	y4	504.241	1	17.319
P00338	VTLTSEEEAR	567.785	2	y6	720.315	1	17.319
P00338	VTLTSEEEAR	567.785	2	y7	821.363	1	17.319
P00338	VTLTSEEEAR	567.785	2	y8	934.447	1	17.319
P00338	VTLTSEEEAR[HeavyR]	572.79	2	y4	514.249	1	17.319
P00338	VTLTSEEEAR[HeavyR]	572.79	2	y6	730.324	1	17.319
P00338	VTLTSEEEAR[HeavyR]	572.79	2	y7	831.371	1	17.319
P00338	VTLTSEEEAR[HeavyR]	572.79	2	y8	944.455	1	17.319
P00558	VLNNM[Oxid]EIGTSLFDEEGAK	991.972	2	y6	648.283	1	32.377
P00558	VLNNM[Oxid]EIGTSLFDEEGAK	991.972	2	y7	795.351	1	32.377
P00558	VLNNM[Oxid]EIGTSLFDEEGAK	991.972	2	y9	995.468	1	32.377
P00558	VLNNM[Oxid]EIGTSLFDEEGAK	991.972	2	y11	1153.54	1	32.377
P00558	VLNNM[Oxid]EIGTSLFDEEGAK[HeavyK]	995.979	2	y6	656.297	1	32.377
P00558	VLNNM[Oxid]EIGTSLFDEEGAK[HeavyK]	995.979	2	y7	803.366	1	32.377
P00558	VLNNM[Oxid]EIGTSLFDEEGAK[HeavyK]	995.979	2	y9	1003.48	1	32.377
P00558	VLNNM[Oxid]EIGTSLFDEEGAK[HeavyK]	995.979	2	y11	1161.55	1	32.377
P00558	VLNNMEIGTSLFDEEGAK	983.975	2	y6	648.283	1	0
P00558	VLNNMEIGTSLFDEEGAK	983.975	2	y7	795.351	1	0
P00558	VLNNMEIGTSLFDEEGAK	983.975	2	y9	995.468	1	0
P00558	VLNNMEIGTSLFDEEGAK	983.975	2	y11	1153.54	1	0
P00558	VLPGVDA[HeavyA]L[HeavyL]SNI	554.826	2	y3	333.176	1	39.844
P00558	VLPGVDA[HeavyA]L[HeavyL]SNI	554.826	2	y4	453.278	1	39.844
P00558	VLPGVDA[HeavyA]L[HeavyL]SNI	554.826	2	y5	528.322	1	39.844
P00558	VLPGVDA[HeavyA]L[HeavyL]SNI	554.826	2	y9	896.491	1	39.844
P00558	VLPGVDALSNI	549.314	2	y3	333.176	1	39.844
P00558	VLPGVDALSNI	549.314	2	y4	446.26	1	39.844
P00558	VLPGVDALSNI	549.314	2	y5	517.298	1	39.844
P00558	VLPGVDALSNI	549.314	2	y9	885.467	1	39.844
P00558	YAEAVTR	405.211	2	y3	375.235	1	13.287
P00558	YAEAVTR	405.211	2	y4	446.272	1	13.287
P00558	YAEAVTR	405.211	2	y5	575.314	1	13.287
P00558	YAEAVTR	405.211	2	y6	646.351	1	13.287
P00558	YAEAVTR[HeavyR]	410.215	2	y3	385.243	1	13.287
P00558	YAEAVTR[HeavyR]	410.215	2	y4	456.28	1	13.287
P00558	YAEAVTR[HeavyR]	410.215	2	y5	585.322	1	13.287
P00558	YAEAVTR[HeavyR]	410.215	2	y6	656.36	1	13.287
P04083	ALTGHLEEVVLALLK	803.482	2	y4	444.318	1	44.523
P04083	ALTGHLEEVVLALLK	803.482	2	y6	656.47	1	44.523
P04083	ALTGHLEEVVLALLK	803.482	2	y9	1013.62	1	44.523
P04083	ALTGHLEEVVLALLK	803.482	2	y10	1126.71	1	44.523
P04083	ALTGHLEEVVLALLK[HeavyK]	807.489	2	y4	452.332	1	44.523
P04083	ALTGHLEEVVLALLK[HeavyK]	807.489	2	y6	664.484	1	44.523
P04083	ALTGHLEEVVLALLK[HeavyK]	807.489	2	y9	1021.64	1	44.523
P04083	ALTGHLEEVVLALLK[HeavyK]	807.489	2	y10	1134.72	1	44.523
P04083	GLGTDEDTLIEILASR	851.946	2	y3	333.188	1	43.918
P04083	GLGTDEDTLIEILASR	851.946	2	y4	446.272	1	43.918
P04083	GLGTDEDTLIEILASR	851.946	2	y6	688.398	1	43.918
P04083	GLGTDEDTLIEILASR	851.946	2	y7	801.482	1	43.918
P04083	GLGTDEDTLIEILASR[HeavyR]	856.951	2	y3	343.196	1	43.918
P04083	GLGTDEDTLIEILASR[HeavyR]	856.951	2	y4	456.28	1	43.918
P04083	GLGTDEDTLIEILASR[HeavyR]	856.951	2	y6	698.407	1	43.918
P04083	GLGTDEDTLIEILASR[HeavyR]	856.951	2	y7	811.491	1	43.918
P04083	SEDFGVNEDLADSDAR	870.371	2	y6	634.279	1	27.622
P04083	SEDFGVNEDLADSDAR	870.371	2	y8	862.39	1	27.622
P04083	SEDFGVNEDLADSDAR	870.371	2	y10	1105.47	1	27.622
P04083	SEDFGVNEDLADSDAR	870.371	2	y12	1261.57	1	27.622
P04083	SEDFGVNEDLADSDAR[HeavyR]	875.375	2	y6	644.287	1	27.622
P04083	SEDFGVNEDLADSDAR[HeavyR]	875.375	2	y8	872.398	1	27.622
P04083	SEDFGVNEDLADSDAR[HeavyR]	875.375	2	y10	1115.48	1	27.622
P04083	SEDFGVNEDLADSDAR[HeavyR]	875.375	2	y12	1271.57	1	27.622
P04083	SEIDM[Oxid]NDIK	540.747	2	y4	489.266	1	16.676
P04083	SEIDM[Oxid]NDIK	540.747	2	y5	636.302	1	16.676
P04083	SEIDM[Oxid]NDIK	540.747	2	y6	751.329	1	16.676
P04083	SEIDM[Oxid]NDIK	540.747	2	y7	864.413	1	16.676
P04083	SEIDM[Oxid]NDIK[HeavyK]	544.755	2	y4	497.28	1	16.676
P04083	SEIDM[Oxid]NDIK[HeavyK]	544.755	2	y5	644.316	1	16.676
P04083	SEIDM[Oxid]NDIK[HeavyK]	544.755	2	y6	759.343	1	16.676
P04083	SEIDM[Oxid]NDIK[HeavyK]	544.755	2	y7	872.427	1	16.676
P04083	SEIDMNDIK	532.75	2	y4	489.266	1	10.506
P04083	SEIDMNDIK	532.75	2	y5	620.307	1	10.506
P04083	SEIDMNDIK	532.75	2	y6	735.334	1	10.506
P04083	SEIDMNDIK	532.75	2	y7	848.418	1	10.506
P04083	SEIDMNDIK[HeavyK]	536.757	2	y4	497.28	1	10.506
P04083	SEIDMNDIK[HeavyK]	536.757	2	y5	628.321	1	10.506
P04083	SEIDMNDIK[HeavyK]	536.757	2	y6	743.348	1	10.506
P04083	SEIDMNDIK[HeavyK]	536.757	2	y7	856.432	1	10.506
P04406	GALQNIIPASTGAAK	706.399	2	y4	346.208	1	27.758
P04406	GALQNIIPASTGAAK	706.399	2	y9	815.462	1	27.758
P04406	GALQNIIPASTGAAK	706.399	2	y10	928.546	1	27.758
P04406	GALQNIIPASTGAAK	706.399	2	y11	1042.59	1	27.758
P04406	GALQNIIPASTGAAK[HeavyK]	710.406	2	y4	354.222	1	27.758
P04406	GALQNIIPASTGAAK[HeavyK]	710.406	2	y9	823.476	1	27.758
P04406	GALQNIIPASTGAAK[HeavyK]	710.406	2	y10	936.56	1	27.758
P04406	GALQNIIPASTGAAK[HeavyK]	710.406	2	y11	1050.6	1	27.758
P04406	LISWYDNEFGYSNR	882.405	2	y5	596.278	1	35.59
P04406	LISWYDNEFGYSNR	882.405	2	y6	743.347	1	35.59
P04406	LISWYDNEFGYSNR	882.405	2	y9	1101.46	1	35.59
P04406	LISWYDNEFGYSNR	882.405	2	y10	1264.52	1	35.59
P04406	LISWYDNEFGYSNR[HeavyR]	887.409	2	y5	606.286	1	35.59
P04406	LISWYDNEFGYSNR[HeavyR]	887.409	2	y6	753.355	1	35.59
P04406	LISWYDNEFGYSNR[HeavyR]	887.409	2	y9	1111.47	1	35.59
P04406	LISWYDNEFGYSNR[HeavyR]	887.409	2	y10	1274.53	1	35.59
P04406	LVINGNPITIFQER	807.454	2	y4	579.288	1	38.088
P04406	LVINGNPITIFQER	807.454	2	y6	793.42	1	38.088
P04406	LVINGNPITIFQER	807.454	2	y8	1003.56	1	38.088
P04406	LVINGNPITIFQER	807.454	2	y11	1288.66	1	38.088
P04406	LVINGNPITIFQER[HeavyR]	812.458	2	y4	589.296	1	38.088
P04406	LVINGNPITIFQER[HeavyR]	812.458	2	y6	803.428	1	38.088
P04406	LVINGNPITIFQER[HeavyR]	812.458	2	y8	1013.57	1	38.088
P04406	LVINGNPITIFQER[HeavyR]	812.458	2	y11	1298.67	1	38.088
P05091	ILGYINTGK	489.784	2	y4	419.224	1	23.638
P05091	ILGYINTGK	489.784	2	y5	532.308	1	23.638
P05091	ILGYINTGK	489.784	2	y7	752.393	1	23.638
P05091	ILGYINTGK	489.784	2	y8	865.477	1	23.638
P05091	ILGYINTGK[HeavyK]	493.792	2	y4	427.239	1	23.638
P05091	ILGYINTGK[HeavyK]	493.792	2	y5	540.323	1	23.638
P05091	ILGYINTGK[HeavyK]	493.792	2	y7	760.407	1	23.638
P05091	ILGYINTGK[HeavyK]	493.792	2	y8	873.492	1	23.638
P05091	TFVQEDIYDEFVER	895.417	2	y6	794.367	1	38.134
P05091	TFVQEDIYDEFVER	895.417	2	y7	957.431	1	38.134
P05091	TFVQEDIYDEFVER	895.417	2	y9	1185.54	1	38.134
P05091	TFVQEDIYDEFVER	895.417	2	y10	1314.58	1	38.134
P05091	TFVQEDIYDEFVER[HeavyR]	900.422	2	y6	804.376	1	38.134
P05091	TFVQEDIYDEFVER[HeavyR]	900.422	2	y7	967.439	1	38.134
P05091	TFVQEDIYDEFVER[HeavyR]	900.422	2	y9	1195.55	1	38.134
P05091	TFVQEDIYDEFVER[HeavyR]	900.422	2	y10	1324.59	1	38.134
P05091	VAFTGSTEIGR	569.299	2	y6	662.346	1	22.714
P05091	VAFTGSTEIGR	569.299	2	y7	719.368	1	22.714
P05091	VAFTGSTEIGR	569.299	2	y8	820.415	1	22.714
P05091	VAFTGSTEIGR	569.299	2	y9	967.484	1	22.714
P05091	VAFTGSTEIGR[HeavyR]	574.303	2	y6	672.355	1	22.714
P05091	VAFTGSTEIGR[HeavyR]	574.303	2	y7	729.376	1	22.714
P05091	VAFTGSTEIGR[HeavyR]	574.303	2	y8	830.424	1	22.714
P05091	VAFTGSTEIGR[HeavyR]	574.303	2	y9	977.492	1	22.714
P06733	EGLELLK	401.239	2	y3	373.28	1	26.486
P06733	EGLELLK	401.239	2	y4	502.323	1	26.486
P06733	EGLELLK	401.239	2	y5	615.407	1	26.486
P06733	EGLELLK	401.239	2	y6	672.429	1	26.486
P06733	EGLELLK[HeavyK]	405.246	2	y3	381.295	1	26.486
P06733	EGLELLK[HeavyK]	405.246	2	y4	510.337	1	26.486
P06733	EGLELLK[HeavyK]	405.246	2	y5	623.421	1	26.486
P06733	EGLELLK[HeavyK]	405.246	2	y6	680.443	1	26.486
P06733	GNPTVEVDLFTSK	703.862	2	y6	710.371	1	31.5
P06733	GNPTVEVDLFTSK	703.862	2	y7	809.44	1	31.5
P06733	GNPTVEVDLFTSK	703.862	2	y8	938.482	1	31.5
P06733	GNPTVEVDLFTSK	703.862	2	y9	1037.55	1	31.5
P06733	GNPTVEVDLFTSK[HeavyK]	707.869	2	y6	718.386	1	31.5
P06733	GNPTVEVDLFTSK[HeavyK]	707.869	2	y7	817.454	1	31.5
P06733	GNPTVEVDLFTSK[HeavyK]	707.869	2	y8	946.497	1	31.5
P06733	GNPTVEVDLFTSK[HeavyK]	707.869	2	y9	1045.57	1	31.5
P06733	YISPDQLADLYK	713.367	2	y5	609.324	1	34.744
P06733	YISPDQLADLYK	713.367	2	y6	722.408	1	34.744
P06733	YISPDQLADLYK	713.367	2	y9	1062.55	1	34.744
P06733	YISPDQLADLYK	713.367	2	y10	1149.58	1	34.744
P06733	YISPDQLADLYK[HeavyK]	717.374	2	y5	617.338	1	34.744
P06733	YISPDQLADLYK[HeavyK]	717.374	2	y6	730.422	1	34.744
P06733	YISPDQLADLYK[HeavyK]	717.374	2	y9	1070.56	1	34.744
P06733	YISPDQLADLYK[HeavyK]	717.374	2	y10	1157.59	1	34.744
P06733	YNQLLR	403.729	2	y3	401.287	1	18.34
P06733	YNQLLR	403.729	2	b2	406.172	1	18.34
P06733	YNQLLR	403.729	2	y4	529.345	1	18.34
P06733	YNQLLR	403.729	2	y5	643.388	1	18.34
P06733	YNQLLR[HeavyR]	408.734	2	b2	406.172	1	18.34
P06733	YNQLLR[HeavyR]	408.734	2	y3	411.295	1	18.34
P06733	YNQLLR[HeavyR]	408.734	2	y4	539.353	1	18.34
P06733	YNQLLR[HeavyR]	408.734	2	y5	653.396	1	18.34
P06744	ILLANFLAQTEALM[Oxid]R	860.477	2	y6	736.365	1	42.671
P06744	ILLANFLAQTEALM[Oxid]R	860.477	2	y7	864.424	1	42.671
P06744	ILLANFLAQTEALM[Oxid]R	860.477	2	y8	935.461	1	42.671
P06744	ILLANFLAQTEALM[Oxid]R	860.477	2	y9	1048.55	1	42.671
P06744	ILLANFLAQTEALM[Oxid]R[HeavyR]	865.481	2	y6	746.374	1	42.671
P06744	ILLANFLAQTEALM[Oxid]R[HeavyR]	865.481	2	y7	874.432	1	42.671
P06744	ILLANFLAQTEALM[Oxid]R[HeavyR]	865.481	2	y8	945.469	1	42.671
P06744	ILLANFLAQTEALM[Oxid]R[HeavyR]	865.481	2	y9	1058.55	1	42.671
P06744	ILLANFLAQTEALMR	852.479	2	y6	720.37	1	0
P06744	ILLANFLAQTEALMR	852.479	2	y7	848.429	1	0
P06744	ILLANFLAQTEALMR	852.479	2	y8	919.466	1	0
P06744	ILLANFLAQTEALMR	852.479	2	y9	1032.55	1	0
P06744	INYTEGR	426.714	2	y3	361.183	1	14.442
P06744	INYTEGR	426.714	2	y4	462.23	1	14.442
P06744	INYTEGR	426.714	2	y5	625.294	1	14.442
P06744	INYTEGR	426.714	2	y6	739.336	1	14.442
P06744	INYTEGR[HeavyR]	431.718	2	y3	371.191	1	14.442
P06744	INYTEGR[HeavyR]	431.718	2	y4	472.238	1	14.442
P06744	INYTEGR[HeavyR]	431.718	2	y5	635.302	1	14.442
P06744	INYTEGR[HeavyR]	431.718	2	y6	749.345	1	14.442
P06744	TLAQLNPESSLFIIASK	916.512	2	y3	305.181	1	40.153
P06744	TLAQLNPESSLFIIASK	916.512	2	y4	418.266	1	40.153
P06744	TLAQLNPESSLFIIASK	916.512	2	y11	1191.66	1	40.153
P06744	TLAQLNPESSLFIIASK	916.512	2	y12	1305.7	1	40.153
P06744	TLAQLNPESSLFIIASK[HeavyK]	920.519	2	y3	313.196	1	40.153
P06744	TLAQLNPESSLFIIASK[HeavyK]	920.519	2	y4	426.28	1	40.153
P06744	TLAQLNPESSLFIIASK[HeavyK]	920.519	2	y11	1199.68	1	40.153
P06744	TLAQLNPESSLFIIASK[HeavyK]	920.519	2	y12	1313.72	1	40.153
P07195	FIIPQIVK	479.31	2	b2	374.243	1	33.427
P07195	FIIPQIVK	479.31	2	y5	584.376	1	33.427
P07195	FIIPQIVK	479.31	2	y6	697.46	1	33.427
P07195	FIIPQIVK	479.31	2	y7	810.544	1	33.427
P07195	FIIPQIVK[HeavyK]	483.317	2	b2	374.243	1	33.427
P07195	FIIPQIVK[HeavyK]	483.317	2	y5	592.39	1	33.427
P07195	FIIPQIVK[HeavyK]	483.317	2	y6	705.474	1	33.427
P07195	FIIPQIVK[HeavyK]	483.317	2	y7	818.558	1	33.427
P07195	IVVVTAGVR	457.295	2	y4	402.245	1	21.564
P07195	IVVVTAGVR	457.295	2	y5	503.293	1	21.564
P07195	IVVVTAGVR	457.295	2	y6	602.362	1	21.564
P07195	IVVVTAGVR	457.295	2	y7	701.43	1	21.564
P07195	IVVVTAGVR[HeavyR]	462.299	2	y4	412.254	1	21.564
P07195	IVVVTAGVR[HeavyR]	462.299	2	y5	513.301	1	21.564
P07195	IVVVTAGVR[HeavyR]	462.299	2	y6	612.37	1	21.564
P07195	IVVVTAGVR[HeavyR]	462.299	2	y7	711.438	1	21.564
P07195	LIAPVAEEEATVPNNK	847.952	2	y4	472.251	1	25.801
P07195	LIAPVAEEEATVPNNK	847.952	2	y5	571.319	1	25.801
P07195	LIAPVAEEEATVPNNK	847.952	2	y11	1201.57	1	25.801
P07195	LIAPVAEEEATVPNNK	847.952	2	y13	1397.69	1	25.801
P07195	LIAPVAEEEATVPNNK[HeavyK]	851.959	2	y4	480.265	1	25.801
P07195	LIAPVAEEEATVPNNK[HeavyK]	851.959	2	y5	579.334	1	25.801
P07195	LIAPVAEEEATVPNNK[HeavyK]	851.959	2	y11	1209.58	1	25.801
P07195	LIAPVAEEEATVPNNK[HeavyK]	851.959	2	y13	1405.7	1	25.801
P07195	M[Oxid]VVESAYEVIK	642.331	2	y6	722.408	1	25.826
P07195	M[Oxid]VVESAYEVIK	642.331	2	y7	809.44	1	25.826
P07195	M[Oxid]VVESAYEVIK	642.331	2	y8	938.482	1	25.826
P07195	M[Oxid]VVESAYEVIK	642.331	2	y9	1037.55	1	25.826
P07195	M[Oxid]VVESAYEVIK[HeavyK]	646.338	2	y6	730.422	1	25.826
P07195	M[Oxid]VVESAYEVIK[HeavyK]	646.338	2	y7	817.454	1	25.826
P07195	M[Oxid]VVESAYEVIK[HeavyK]	646.338	2	y8	946.497	1	25.826
P07195	M[Oxid]VVESAYEVIK[HeavyK]	646.338	2	y9	1045.57	1	25.826
P07195	MVVESAYEVIK	634.334	2	y5	651.371	1	28.779
P07195	MVVESAYEVIK	634.334	2	y7	809.44	1	28.779
P07195	MVVESAYEVIK	634.334	2	y8	938.482	1	28.779
P07195	MVVESAYEVIK	634.334	2	y9	1037.55	1	28.779
P07195	MVVESAYEVIK[HeavyK]	638.341	2	y5	659.385	1	28.779
P07195	MVVESAYEVIK[HeavyK]	638.341	2	y7	817.454	1	28.779
P07195	MVVESAYEVIK[HeavyK]	638.341	2	y8	946.497	1	28.779
P07195	MVVESAYEVIK[HeavyK]	638.341	2	y9	1045.57	1	28.779
P07195	SLADELALVDVLEDK	815.433	2	y6	718.361	1	45.176
P07195	SLADELALVDVLEDK	815.433	2	y7	817.43	1	45.176
P07195	SLADELALVDVLEDK	815.433	2	y8	930.514	1	45.176
P07195	SLADELALVDVLEDK	815.433	2	y9	1001.55	1	45.176
P07195	SLADELALVDVLEDK[HeavyK]	819.44	2	y6	726.375	1	45.176
P07195	SLADELALVDVLEDK[HeavyK]	819.44	2	y7	825.444	1	45.176
P07195	SLADELALVDVLEDK[HeavyK]	819.44	2	y8	938.528	1	45.176
P07195	SLADELALVDVLEDK[HeavyK]	819.44	2	y9	1009.57	1	45.176
P07237	DHENIVIAK	519.782	2	b3	496.178	1	16.456
P07237	DHENIVIAK	519.782	2	b4	609.262	1	16.456
P07237	DHENIVIAK	519.782	2	b5	708.331	1	16.456
P07237	DHENIVIAK	519.782	2	y7	786.471	1	16.456
P07237	DHENIVIAK[HeavyK]	523.79	2	b3	496.178	1	16.456
P07237	DHENIVIAK[HeavyK]	523.79	2	b4	609.262	1	16.456
P07237	DHENIVIAK[HeavyK]	523.79	2	b5	708.331	1	16.456
P07237	DHENIVIAK[HeavyK]	523.79	2	y7	794.486	1	16.456
P07237	ENLLDFIK	496.276	2	y3	407.265	1	38.046
P07237	ENLLDFIK	496.276	2	y4	522.292	1	38.046
P07237	ENLLDFIK	496.276	2	y5	635.376	1	38.046
P07237	ENLLDFIK	496.276	2	y6	748.46	1	38.046
P07237	ENLLDFIK[HeavyK]	500.284	2	y3	415.279	1	38.046
P07237	ENLLDFIK[HeavyK]	500.284	2	y4	530.306	1	38.046
P07237	ENLLDFIK[HeavyK]	500.284	2	y5	643.39	1	38.046
P07237	ENLLDFIK[HeavyK]	500.284	2	y6	756.474	1	38.046
P07237	NFEDVAFDEK	607.272	2	y5	609.287	1	27.725
P07237	NFEDVAFDEK	607.272	2	y6	708.356	1	27.725
P07237	NFEDVAFDEK	607.272	2	y7	823.383	1	27.725
P07237	NFEDVAFDEK	607.272	2	y8	952.425	1	27.725
P07237	NFEDVAFDEK[HeavyK]	611.279	2	y5	617.302	1	27.725
P07237	NFEDVAFDEK[HeavyK]	611.279	2	y6	716.37	1	27.725
P07237	NFEDVAFDEK[HeavyK]	611.279	2	y7	831.397	1	27.725
P07237	NFEDVAFDEK[HeavyK]	611.279	2	y8	960.44	1	27.725
P07237	NNFEGEVTK	519.248	2	b2	376.161	1	16.738
P07237	NNFEGEVTK	519.248	2	y5	533.292	1	16.738
P07237	NNFEGEVTK	519.248	2	y6	662.335	1	16.738
P07237	NNFEGEVTK	519.248	2	y7	809.403	1	16.738
P07237	NNFEGEVTK[HeavyK]	523.256	2	b2	376.161	1	16.738
P07237	NNFEGEVTK[HeavyK]	523.256	2	y5	541.307	1	16.738
P07237	NNFEGEVTK[HeavyK]	523.256	2	y6	670.349	1	16.738
P07237	NNFEGEVTK[HeavyK]	523.256	2	y7	817.418	1	16.738
P07237	YKPESEELTAER	484.572	3	y3	375.198	1	17.232
P07237	YKPESEELTAER	484.572	3	y4	476.246	1	17.232
P07237	YKPESEELTAER	484.572	3	y5	589.33	1	17.232
P07237	YKPESEELTAER	484.572	3	y6	718.372	1	17.232
P07237	YKPESEELTAER[HeavyR]	487.908	3	y3	385.206	1	17.232
P07237	YKPESEELTAER[HeavyR]	487.908	3	y4	486.254	1	17.232
P07237	YKPESEELTAER[HeavyR]	487.908	3	y5	599.338	1	17.232
P07237	YKPESEELTAER[HeavyR]	487.908	3	y6	728.381	1	17.232
P07954	AAAEVNQDYGLDPK	745.86	2	y3	359.192	1	22.494
P07954	AAAEVNQDYGLDPK	745.86	2	y5	529.298	1	22.494
P07954	AAAEVNQDYGLDPK	745.86	2	y7	807.388	1	22.494
P07954	AAAEVNQDYGLDPK	745.86	2	y9	1049.49	1	22.494
P07954	AAAEVNQDYGLDPK[HeavyK]	749.867	2	y3	367.206	1	22.494
P07954	AAAEVNQDYGLDPK[HeavyK]	749.867	2	y5	537.312	1	22.494
P07954	AAAEVNQDYGLDPK[HeavyK]	749.867	2	y7	815.402	1	22.494
P07954	AAAEVNQDYGLDPK[HeavyK]	749.867	2	y9	1057.5	1	22.494
P07954	IEYDTFGELK	607.801	2	y4	446.26	1	29.728
P07954	IEYDTFGELK	607.801	2	y6	694.377	1	29.728
P07954	IEYDTFGELK	607.801	2	y7	809.403	1	29.728
P07954	IEYDTFGELK	607.801	2	y8	972.467	1	29.728
P07954	IEYDTFGELK[HeavyK]	611.808	2	y4	454.275	1	29.728
P07954	IEYDTFGELK[HeavyK]	611.808	2	y6	702.391	1	29.728
P07954	IEYDTFGELK[HeavyK]	611.808	2	y7	817.418	1	29.728
P07954	IEYDTFGELK[HeavyK]	611.808	2	y8	980.481	1	29.728
P07954	LHDALDAK	441.738	2	b2	366.177	1	12.54
P07954	LHDALDAK	441.738	2	y5	517.298	1	12.54
P07954	LHDALDAK	441.738	2	y6	632.325	1	12.54
P07954	LHDALDAK	441.738	2	b5	665.325	1	12.54
P07954	LHDALDAK[HeavyK]	445.745	2	b2	366.177	1	12.54
P07954	LHDALDAK[HeavyK]	445.745	2	y5	525.312	1	12.54
P07954	LHDALDAK[HeavyK]	445.745	2	y6	640.339	1	12.54
P07954	LHDALDAK[HeavyK]	445.745	2	b5	665.325	1	12.54
P08670	EEAENTLQSFR	662.312	2	y3	409.219	1	23.732
P08670	EEAENTLQSFR	662.312	2	y4	537.277	1	23.732
P08670	EEAENTLQSFR	662.312	2	y5	650.362	1	23.732
P08670	EEAENTLQSFR	662.312	2	y7	865.452	1	23.732
P08670	EEAENTLQSFR[HeavyR]	667.317	2	y3	419.227	1	23.732
P08670	EEAENTLQSFR[HeavyR]	667.317	2	y4	547.286	1	23.732
P08670	EEAENTLQSFR[HeavyR]	667.317	2	y5	660.37	1	23.732
P08670	EEAENTLQSFR[HeavyR]	667.317	2	y7	875.46	1	23.732
P08670	ETNLDSLPLVDTHSK	834.925	2	y5	587.278	1	27.703
P08670	ETNLDSLPLVDTHSK	834.925	2	y8	896.483	1	27.703
P08670	ETNLDSLPLVDTHSK	834.925	2	y10	1096.6	1	27.703
P08670	ETNLDSLPLVDTHSK	834.925	2	y11	1211.63	1	27.703
P08670	ETNLDSLPLVDTHSK[HeavyK]	838.933	2	y5	595.292	1	27.703
P08670	ETNLDSLPLVDTHSK[HeavyK]	838.933	2	y8	904.497	1	27.703
P08670	ETNLDSLPLVDTHSK[HeavyK]	838.933	2	y10	1104.61	1	27.703
P08670	ETNLDSLPLVDTHSK[HeavyK]	838.933	2	y11	1219.64	1	27.703
P08670	ISLPLPNFSSLNLR	785.951	2	y6	689.394	1	42.23
P08670	ISLPLPNFSSLNLR	785.951	2	y7	836.462	1	42.23
P08670	ISLPLPNFSSLNLR	785.951	2	y9	1047.56	1	42.23
P08670	ISLPLPNFSSLNLR	785.951	2	y11	1257.69	1	42.23
P08670	ISLPLPNFSSLNLR[HeavyR]	790.955	2	y6	699.402	1	42.23
P08670	ISLPLPNFSSLNLR[HeavyR]	790.955	2	y7	846.47	1	42.23
P08670	ISLPLPNFSSLNLR[HeavyR]	790.955	2	y9	1057.57	1	42.23
P08670	ISLPLPNFSSLNLR[HeavyR]	790.955	2	y11	1267.7	1	42.23
P08670	SLYASSPGGVYATR	714.859	2	y8	820.431	1	23.77
P08670	SLYASSPGGVYATR	714.859	2	y9	907.463	1	23.77
P08670	SLYASSPGGVYATR	714.859	2	y10	994.495	1	23.77
P08670	SLYASSPGGVYATR	714.859	2	y11	1065.53	1	23.77
P08670	SLYASSPGGVYATR[HeavyR]	719.864	2	y8	830.439	1	23.77
P08670	SLYASSPGGVYATR[HeavyR]	719.864	2	y9	917.471	1	23.77
P08670	SLYASSPGGVYATR[HeavyR]	719.864	2	y10	1004.5	1	23.77
P08670	SLYASSPGGVYATR[HeavyR]	719.864	2	y11	1075.54	1	23.77
P08758	ETSGNLEQLLLAVVK	807.459	2	y4	416.286	1	46.121
P08758	ETSGNLEQLLLAVVK	807.459	2	y5	529.37	1	46.121
P08758	ETSGNLEQLLLAVVK	807.459	2	y8	883.597	1	46.121
P08758	ETSGNLEQLLLAVVK	807.459	2	y9	1012.64	1	46.121
P08758	ETSGNLEQLLLAVVK[HeavyK]	811.466	2	y4	424.3	1	46.121
P08758	ETSGNLEQLLLAVVK[HeavyK]	811.466	2	y5	537.385	1	46.121
P08758	ETSGNLEQLLLAVVK[HeavyK]	811.466	2	y8	891.611	1	46.121
P08758	ETSGNLEQLLLAVVK[HeavyK]	811.466	2	y9	1020.65	1	46.121
P08758	GTVTDFPGFDER	670.809	2	y6	720.331	1	30.074
P08758	GTVTDFPGFDER	670.809	2	y7	867.399	1	30.074
P08758	GTVTDFPGFDER	670.809	2	y8	982.426	1	30.074
P08758	GTVTDFPGFDER	670.809	2	y9	1083.47	1	30.074
P08758	GTVTDFPGFDER[HeavyR]	675.814	2	y6	730.339	1	30.074
P08758	GTVTDFPGFDER[HeavyR]	675.814	2	y7	877.407	1	30.074
P08758	GTVTDFPGFDER[HeavyR]	675.814	2	y8	992.434	1	30.074
P08758	GTVTDFPGFDER[HeavyR]	675.814	2	y9	1093.48	1	30.074
P08758	LIVALM[Oxid]KPSR	572.349	2	y3	359.203	1	20.844
P08758	LIVALM[Oxid]KPSR	572.349	2	y5	634.334	1	20.844
P08758	LIVALM[Oxid]KPSR	572.349	2	y7	818.455	1	20.844
P08758	LIVALM[Oxid]KPSR	572.349	2	y8	917.523	1	20.844
P08758	LIVALM[Oxid]KPSR[HeavyR]	577.354	2	y3	369.212	1	20.844
P08758	LIVALM[Oxid]KPSR[HeavyR]	577.354	2	y5	644.342	1	20.844
P08758	LIVALM[Oxid]KPSR[HeavyR]	577.354	2	y7	828.463	1	20.844
P08758	LIVALM[Oxid]KPSR[HeavyR]	577.354	2	y8	927.531	1	20.844
P08758	LIVALMKPSR	564.352	2	y5	618.339	1	24.416
P08758	LIVALMKPSR	564.352	2	y6	731.423	1	24.416
P08758	LIVALMKPSR	564.352	2	y7	802.46	1	24.416
P08758	LIVALMKPSR	564.352	2	y8	901.528	1	24.416
P08758	LIVALMKPSR[HeavyR]	569.356	2	y5	628.347	1	24.416
P08758	LIVALMKPSR[HeavyR]	569.356	2	y6	741.431	1	24.416
P08758	LIVALMKPSR[HeavyR]	569.356	2	y7	812.468	1	24.416
P08758	LIVALMKPSR[HeavyR]	569.356	2	y8	911.537	1	24.416
P08758	QEISAAFK	447.24	2	y3	365.218	1	19.855
P08758	QEISAAFK	447.24	2	y4	436.255	1	19.855
P08758	QEISAAFK	447.24	2	y5	523.287	1	19.855
P08758	QEISAAFK	447.24	2	y6	636.371	1	19.855
P08758	QEISAAFK[HeavyK]	451.247	2	y3	373.232	1	19.855
P08758	QEISAAFK[HeavyK]	451.247	2	y4	444.269	1	19.855
P08758	QEISAAFK[HeavyK]	451.247	2	y5	531.301	1	19.855
P08758	QEISAAFK[HeavyK]	451.247	2	y6	644.385	1	19.855
P08758	SEIDLFNIR	553.796	2	y4	549.314	1	35.074
P08758	SEIDLFNIR	553.796	2	y5	662.398	1	35.074
P08758	SEIDLFNIR	553.796	2	y6	777.425	1	35.074
P08758	SEIDLFNIR	553.796	2	y7	890.509	1	35.074
P08758	SEIDLFNIR[HeavyR]	558.8	2	y4	559.322	1	35.074
P08758	SEIDLFNIR[HeavyR]	558.8	2	y5	672.406	1	35.074
P08758	SEIDLFNIR[HeavyR]	558.8	2	y6	787.433	1	35.074
P08758	SEIDLFNIR[HeavyR]	558.8	2	y7	900.517	1	35.074
P09382	GEVAPDAK	393.703	2	b3	357.176	1	10.505
P09382	GEVAPDAK	393.703	2	y4	430.229	1	10.505
P09382	GEVAPDAK	393.703	2	y5	501.266	1	10.505
P09382	GEVAPDAK	393.703	2	y6	600.335	1	10.505
P09382	GEVAPDAK[HeavyK]	397.71	2	b3	357.176	1	10.505
P09382	GEVAPDAK[HeavyK]	397.71	2	y4	438.243	1	10.505
P09382	GEVAPDAK[HeavyK]	397.71	2	y5	509.28	1	10.505
P09382	GEVAPDAK[HeavyK]	397.71	2	y6	608.349	1	10.505
P09382	LNLEAINYM[Oxid]AADGDFK	900.927	2	y4	466.229	1	34.093
P09382	LNLEAINYM[Oxid]AADGDFK	900.927	2	y5	581.256	1	34.093
P09382	LNLEAINYM[Oxid]AADGDFK	900.927	2	y7	723.33	1	34.093
P09382	LNLEAINYM[Oxid]AADGDFK	900.927	2	y10	1147.47	1	34.093
P09382	LNLEAINYM[Oxid]AADGDFK[HeavyK]	904.934	2	y4	474.243	1	34.093
P09382	LNLEAINYM[Oxid]AADGDFK[HeavyK]	904.934	2	y5	589.27	1	34.093
P09382	LNLEAINYM[Oxid]AADGDFK[HeavyK]	904.934	2	y7	731.344	1	34.093
P09382	LNLEAINYM[Oxid]AADGDFK[HeavyK]	904.934	2	y10	1155.49	1	34.093
P09382	LNLEAINYMAADGDFK	892.93	2	y4	466.229	1	0
P09382	LNLEAINYMAADGDFK	892.93	2	y5	581.256	1	0
P09382	LNLEAINYMAADGDFK	892.93	2	y7	723.33	1	0
P09382	LNLEAINYMAADGDFK	892.93	2	y10	1131.48	1	0
P09525	AASGFNAM[Oxid]EDAQTLR	799.367	2	y3	389.25	1	22.729
P09525	AASGFNAM[Oxid]EDAQTLR	799.367	2	y5	588.346	1	22.729
P09525	AASGFNAM[Oxid]EDAQTLR	799.367	2	y7	832.415	1	22.729
P09525	AASGFNAM[Oxid]EDAQTLR	799.367	2	y8	979.451	1	22.729
P09525	AASGFNAM[Oxid]EDAQTLR[HeavyR]	804.372	2	y3	399.258	1	22.729
P09525	AASGFNAM[Oxid]EDAQTLR[HeavyR]	804.372	2	y5	598.354	1	22.729
P09525	AASGFNAM[Oxid]EDAQTLR[HeavyR]	804.372	2	y7	842.424	1	22.729
P09525	AASGFNAM[Oxid]EDAQTLR[HeavyR]	804.372	2	y8	989.459	1	22.729
P09525	AASGFNAMEDAQTLR	791.37	2	y3	389.25	1	0
P09525	AASGFNAMEDAQTLR	791.37	2	y5	588.346	1	0
P09525	AASGFNAMEDAQTLR	791.37	2	y7	832.415	1	0
P09525	AASGFNAMEDAQTLR	791.37	2	y8	963.456	1	0
P09525	GLGTDEDAIISVLAYR	846.944	2	y4	522.303	1	41.938
P09525	GLGTDEDAIISVLAYR	846.944	2	y6	708.403	1	41.938
P09525	GLGTDEDAIISVLAYR	846.944	2	y7	821.487	1	41.938
P09525	GLGTDEDAIISVLAYR	846.944	2	y8	934.572	1	41.938
P09525	GLGTDEDAIISVLAYR[HeavyR]	851.948	2	y4	532.311	1	41.938
P09525	GLGTDEDAIISVLAYR[HeavyR]	851.948	2	y6	718.412	1	41.938
P09525	GLGTDEDAIISVLAYR[HeavyR]	851.948	2	y7	831.496	1	41.938
P09525	GLGTDEDAIISVLAYR[HeavyR]	851.948	2	y8	944.58	1	41.938
P09525	VLVSLSAGGR	479.788	2	y5	447.231	1	23.118
P09525	VLVSLSAGGR	479.788	2	y6	560.315	1	23.118
P09525	VLVSLSAGGR	479.788	2	y7	647.347	1	23.118
P09525	VLVSLSAGGR	479.788	2	y8	746.415	1	23.118
P09525	VLVSLSAGGR[HeavyR]	484.792	2	y5	457.239	1	23.118
P09525	VLVSLSAGGR[HeavyR]	484.792	2	y6	570.323	1	23.118
P09525	VLVSLSAGGR[HeavyR]	484.792	2	y7	657.355	1	23.118
P09525	VLVSLSAGGR[HeavyR]	484.792	2	y8	756.423	1	23.118
P09936	LGVAGQWR	443.748	2	y4	546.278	1	22.636
P09936	LGVAGQWR	443.748	2	y5	617.315	1	22.636
P09936	LGVAGQWR	443.748	2	y6	716.383	1	22.636
P09936	LGVAGQWR	443.748	2	y7	773.405	1	22.636
P09936	LGVAGQWR[HeavyR]	448.752	2	y4	556.286	1	22.636
P09936	LGVAGQWR[HeavyR]	448.752	2	y5	627.323	1	22.636
P09936	LGVAGQWR[HeavyR]	448.752	2	y6	726.392	1	22.636
P09936	LGVAGQWR[HeavyR]	448.752	2	y7	783.413	1	22.636
P09936	QFLSETEK	491.248	2	y3	377.203	1	18.286
P09936	QFLSETEK	491.248	2	y4	506.245	1	18.286
P09936	QFLSETEK	491.248	2	y5	593.277	1	18.286
P09936	QFLSETEK	491.248	2	y6	706.361	1	18.286
P09936	QFLSETEK[HeavyK]	495.255	2	y3	385.217	1	18.286
P09936	QFLSETEK[HeavyK]	495.255	2	y4	514.259	1	18.286
P09936	QFLSETEK[HeavyK]	495.255	2	y5	601.291	1	18.286
P09936	QFLSETEK[HeavyK]	495.255	2	y6	714.375	1	18.286
P09972	TPSALAILENANVLAR	826.97	2	y8	886.474	1	41.093
P09972	TPSALAILENANVLAR	826.97	2	y9	999.558	1	41.093
P09972	TPSALAILENANVLAR	826.97	2	y10	1112.64	1	41.093
P09972	TPSALAILENANVLAR	826.97	2	y11	1183.68	1	41.093
P09972	TPSALAILENANVLAR[HeavyR]	831.974	2	y8	896.482	1	41.093
P09972	TPSALAILENANVLAR[HeavyR]	831.974	2	y9	1009.57	1	41.093
P09972	TPSALAILENANVLAR[HeavyR]	831.974	2	y10	1122.65	1	41.093
P09972	TPSALAILENANVLAR[HeavyR]	831.974	2	y11	1193.69	1	41.093
P09972	YTPEEIAM[Oxid]ATVTALR	841.427	2	y4	460.287	1	39.021
P09972	YTPEEIAM[Oxid]ATVTALR	841.427	2	y6	660.403	1	39.021
P09972	YTPEEIAM[Oxid]ATVTALR	841.427	2	y7	731.441	1	39.021
P09972	YTPEEIAM[Oxid]ATVTALR	841.427	2	y9	949.513	1	39.021
P09972	YTPEEIAM[Oxid]ATVTALR[HeavyR]	846.431	2	y4	470.296	1	39.021
P09972	YTPEEIAM[Oxid]ATVTALR[HeavyR]	846.431	2	y6	670.412	1	39.021
P09972	YTPEEIAM[Oxid]ATVTALR[HeavyR]	846.431	2	y7	741.449	1	39.021
P09972	YTPEEIAM[Oxid]ATVTALR[HeavyR]	846.431	2	y9	959.521	1	39.021
P09972	YTPEEIAMATVTALR	833.429	2	y6	660.403	1	43.127
P09972	YTPEEIAMATVTALR	833.429	2	y7	731.441	1	43.127
P09972	YTPEEIAMATVTALR	833.429	2	y8	862.481	1	43.127
P09972	YTPEEIAMATVTALR	833.429	2	y9	933.518	1	43.127
P09972	YTPEEIAMATVTALR[HeavyR]	838.433	2	y6	670.412	1	43.127
P09972	YTPEEIAMATVTALR[HeavyR]	838.433	2	y7	741.449	1	43.127
P09972	YTPEEIAMATVTALR[HeavyR]	838.433	2	y8	872.489	1	43.127
P09972	YTPEEIAMATVTALR[HeavyR]	838.433	2	y9	943.526	1	43.127
P10176	IHSLPPEGK	489.274	2	y4	430.229	1	12.664
P10176	IHSLPPEGK	489.274	2	y5	527.282	1	12.664
P10176	IHSLPPEGK	489.274	2	y6	640.366	1	12.664
P10176	IHSLPPEGK	489.274	2	y7	727.398	1	12.664
P10176	IHSLPPEGK[HeavyK]	493.281	2	y4	438.243	1	12.664
P10176	IHSLPPEGK[HeavyK]	493.281	2	y5	535.296	1	12.664
P10176	IHSLPPEGK[HeavyK]	493.281	2	y6	648.38	1	12.664
P10176	IHSLPPEGK[HeavyK]	493.281	2	y7	735.412	1	12.664
P13667	FIEEHATK	487.751	2	y4	456.256	1	12.205
P13667	FIEEHATK	487.751	2	y5	585.299	1	12.205
P13667	FIEEHATK	487.751	2	y6	714.341	1	12.205
P13667	FIEEHATK	487.751	2	y7	827.425	1	12.205
P13667	FIEEHATK[HeavyK]	491.758	2	y4	464.27	1	12.205
P13667	FIEEHATK[HeavyK]	491.758	2	y5	593.313	1	12.205
P13667	FIEEHATK[HeavyK]	491.758	2	y6	722.355	1	12.205
P13667	FIEEHATK[HeavyK]	491.758	2	y7	835.439	1	12.205
P13667	GQAVDYEGSR	541.249	2	y5	611.278	1	14.625
P13667	GQAVDYEGSR	541.249	2	y6	726.305	1	14.625
P13667	GQAVDYEGSR	541.249	2	y7	825.373	1	14.625
P13667	GQAVDYEGSR	541.249	2	y8	896.41	1	14.625
P13667	GQAVDYEGSR[HeavyR]	546.253	2	y5	621.286	1	14.625
P13667	GQAVDYEGSR[HeavyR]	546.253	2	y6	736.313	1	14.625
P13667	GQAVDYEGSR[HeavyR]	546.253	2	y7	835.382	1	14.625
P13667	GQAVDYEGSR[HeavyR]	546.253	2	y8	906.419	1	14.625
P13667	IDATSASVLASR	595.822	2	y6	632.372	1	23.919
P13667	IDATSASVLASR	595.822	2	y7	703.409	1	23.919
P13667	IDATSASVLASR	595.822	2	y8	790.441	1	23.919
P13667	IDATSASVLASR	595.822	2	y10	962.526	1	23.919
P13667	IDATSASVLASR[HeavyR]	600.826	2	y6	642.38	1	23.919
P13667	IDATSASVLASR[HeavyR]	600.826	2	y7	713.417	1	23.919
P13667	IDATSASVLASR[HeavyR]	600.826	2	y8	800.45	1	23.919
P13667	IDATSASVLASR[HeavyR]	600.826	2	y10	972.534	1	23.919
P13667	QLEPVYNSLAK	631.343	2	y5	532.308	1	25.105
P13667	QLEPVYNSLAK	631.343	2	y6	695.372	1	25.105
P13667	QLEPVYNSLAK	631.343	2	y8	891.493	1	25.105
P13667	QLEPVYNSLAK	631.343	2	y9	1020.53	1	25.105
P13667	QLEPVYNSLAK[HeavyK]	635.35	2	y5	540.323	1	25.105
P13667	QLEPVYNSLAK[HeavyK]	635.35	2	y6	703.386	1	25.105
P13667	QLEPVYNSLAK[HeavyK]	635.35	2	y8	899.507	1	25.105
P13667	QLEPVYNSLAK[HeavyK]	635.35	2	y9	1028.55	1	25.105
P13667	VDATAETDLAK	567.288	2	y6	676.351	1	18.93
P13667	VDATAETDLAK	567.288	2	y7	747.388	1	18.93
P13667	VDATAETDLAK	567.288	2	y8	848.435	1	18.93
P13667	VDATAETDLAK	567.288	2	y9	919.473	1	18.93
P13667	VDATAETDLAK[HeavyK]	571.295	2	y6	684.365	1	18.93
P13667	VDATAETDLAK[HeavyK]	571.295	2	y7	755.402	1	18.93
P13667	VDATAETDLAK[HeavyK]	571.295	2	y8	856.45	1	18.93
P13667	VDATAETDLAK[HeavyK]	571.295	2	y9	927.487	1	18.93
P13667	YALPLVGHR	513.298	2	y3	369.199	1	24.334
P13667	YALPLVGHR	513.298	2	y4	468.267	1	24.334
P13667	YALPLVGHR	513.298	2	y6	678.404	1	24.334
P13667	YALPLVGHR	513.298	2	y7	791.488	1	24.334
P13667	YALPLVGHR[HeavyR]	518.302	2	y3	379.207	1	24.334
P13667	YALPLVGHR[HeavyR]	518.302	2	y4	478.276	1	24.334
P13667	YALPLVGHR[HeavyR]	518.302	2	y6	688.412	1	24.334
P13667	YALPLVGHR[HeavyR]	518.302	2	y7	801.496	1	24.334
P13804	GLLPEELTPLILATQK	868.514	2	y5	560.34	1	43.801
P13804	GLLPEELTPLILATQK	868.514	2	y8	883.561	1	43.801
P13804	GLLPEELTPLILATQK	868.514	2	y9	984.608	1	43.801
P13804	GLLPEELTPLILATQK	868.514	2	y10	1097.69	1	43.801
P13804	GLLPEELTPLILATQK[HeavyK]	872.521	2	y5	568.354	1	43.801
P13804	GLLPEELTPLILATQK[HeavyK]	872.521	2	y8	891.575	1	43.801
P13804	GLLPEELTPLILATQK[HeavyK]	872.521	2	y9	992.622	1	43.801
P13804	GLLPEELTPLILATQK[HeavyK]	872.521	2	y10	1105.71	1	43.801
P13804	LEVAPISDIIAIK	691.419	2	y7	759.461	1	38.771
P13804	LEVAPISDIIAIK	691.419	2	y9	969.597	1	38.771
P13804	LEVAPISDIIAIK	691.419	2	y10	1040.63	1	38.771
P13804	LEVAPISDIIAIK	691.419	2	y11	1139.7	1	38.771
P13804	LEVAPISDIIAIK[HeavyK]	695.426	2	y7	767.475	1	38.771
P13804	LEVAPISDIIAIK[HeavyK]	695.426	2	y9	977.612	1	38.771
P13804	LEVAPISDIIAIK[HeavyK]	695.426	2	y10	1048.65	1	38.771
P13804	LEVAPISDIIAIK[HeavyK]	695.426	2	y11	1147.72	1	38.771
P13804	LLYDLADQLHAAVGASR	906.984	2	y4	390.209	1	35.494
P13804	LLYDLADQLHAAVGASR	906.984	2	y6	560.315	1	35.494
P13804	LLYDLADQLHAAVGASR	906.984	2	y7	631.352	1	35.494
P13804	LLYDLADQLHAAVGASR	906.984	2	y8	768.411	1	35.494
P13804	LLYDLADQLHAAVGASR[HeavyR]	911.988	2	y4	400.217	1	35.494
P13804	LLYDLADQLHAAVGASR[HeavyR]	911.988	2	y6	570.323	1	35.494
P13804	LLYDLADQLHAAVGASR[HeavyR]	911.988	2	y7	641.36	1	35.494
P13804	LLYDLADQLHAAVGASR[HeavyR]	911.988	2	y8	778.419	1	35.494
P13804	VLVAQHDVYK	586.327	2	y4	524.271	1	16.968
P13804	VLVAQHDVYK	586.327	2	y5	661.33	1	16.968
P13804	VLVAQHDVYK	586.327	2	y7	860.426	1	16.968
P13804	VLVAQHDVYK	586.327	2	y8	959.494	1	16.968
P13804	VLVAQHDVYK[HeavyK]	590.334	2	y4	532.285	1	16.968
P13804	VLVAQHDVYK[HeavyK]	590.334	2	y5	669.344	1	16.968
P13804	VLVAQHDVYK[HeavyK]	590.334	2	y7	868.44	1	16.968
P13804	VLVAQHDVYK[HeavyK]	590.334	2	y8	967.508	1	16.968
P14314	DM[Oxid]EESIR	448.195	2	y3	375.235	1	12.947
P14314	DM[Oxid]EESIR	448.195	2	b2	392.112	1	12.947
P14314	DM[Oxid]EESIR	448.195	2	y4	504.277	1	12.947
P14314	DM[Oxid]EESIR	448.195	2	y5	633.32	1	12.947
P14314	DM[Oxid]EESIR[HeavyR]	453.199	2	y3	385.243	1	12.947
P14314	DM[Oxid]EESIR[HeavyR]	453.199	2	b2	392.112	1	12.947
P14314	DM[Oxid]EESIR[HeavyR]	453.199	2	y4	514.285	1	12.947
P14314	DM[Oxid]EESIR[HeavyR]	453.199	2	y5	643.328	1	12.947
P14314	DMEESIR	440.197	2	y3	375.235	1	0
P14314	DMEESIR	440.197	2	b2	376.117	1	0
P14314	DMEESIR	440.197	2	y4	504.277	1	0
P14314	DMEESIR	440.197	2	y5	633.32	1	0
P14314	ETM[Oxid]VTSTTEPSR	677.811	2	y3	359.203	1	13.761
P14314	ETM[Oxid]VTSTTEPSR	677.811	2	y6	690.341	1	13.761
P14314	ETM[Oxid]VTSTTEPSR	677.811	2	y7	777.373	1	13.761
P14314	ETM[Oxid]VTSTTEPSR	677.811	2	y8	878.421	1	13.761
P14314	ETM[Oxid]VTSTTEPSR[HeavyR]	682.815	2	y3	369.212	1	13.761
P14314	ETM[Oxid]VTSTTEPSR[HeavyR]	682.815	2	y6	700.349	1	13.761
P14314	ETM[Oxid]VTSTTEPSR[HeavyR]	682.815	2	y7	787.382	1	13.761
P14314	ETM[Oxid]VTSTTEPSR[HeavyR]	682.815	2	y8	888.429	1	13.761
P14314	ETMVTSTTEPSR	669.814	2	y3	359.203	1	0
P14314	ETMVTSTTEPSR	669.814	2	y6	690.341	1	0
P14314	ETMVTSTTEPSR	669.814	2	y7	777.373	1	0
P14314	ETMVTSTTEPSR	669.814	2	y8	878.421	1	0
P14618	DPVQEAWAEDVDLR	821.889	2	y6	746.367	1	35.54
P14618	DPVQEAWAEDVDLR	821.889	2	y8	1003.48	1	35.54
P14618	DPVQEAWAEDVDLR	821.889	2	y9	1074.52	1	35.54
P14618	DPVQEAWAEDVDLR	821.889	2	y10	1203.56	1	35.54
P14618	DPVQEAWAEDVDLR[HeavyR]	826.893	2	y6	756.376	1	35.54
P14618	DPVQEAWAEDVDLR[HeavyR]	826.893	2	y8	1013.49	1	35.54
P14618	DPVQEAWAEDVDLR[HeavyR]	826.893	2	y9	1084.53	1	35.54
P14618	DPVQEAWAEDVDLR[HeavyR]	826.893	2	y10	1213.57	1	35.54
P14618	GADFLVTEVENGGSLGSK	890.442	2	y9	848.41	1	34.709
P14618	GADFLVTEVENGGSLGSK	890.442	2	y10	947.479	1	34.709
P14618	GADFLVTEVENGGSLGSK	890.442	2	y12	1177.57	1	34.709
P14618	GADFLVTEVENGGSLGSK	890.442	2	y13	1276.64	1	34.709
P14618	GADFLVTEVENGGSLGSK[HeavyK]	894.449	2	y9	856.425	1	34.709
P14618	GADFLVTEVENGGSLGSK[HeavyK]	894.449	2	y10	955.493	1	34.709
P14618	GADFLVTEVENGGSLGSK[HeavyK]	894.449	2	y12	1185.58	1	34.709
P14618	GADFLVTEVENGGSLGSK[HeavyK]	894.449	2	y13	1284.65	1	34.709
P14618	LDIDSPPITAR	599.327	2	y5	557.34	1	27.07
P14618	LDIDSPPITAR	599.327	2	y6	654.393	1	27.07
P14618	LDIDSPPITAR	599.327	2	y7	741.425	1	27.07
P14618	LDIDSPPITAR	599.327	2	y8	856.452	1	27.07
P14618	LDIDSPPITAR[HeavyR]	604.331	2	y5	567.348	1	27.07
P14618	LDIDSPPITAR[HeavyR]	604.331	2	y6	664.401	1	27.07
P14618	LDIDSPPITAR[HeavyR]	604.331	2	y7	751.433	1	27.07
P14618	LDIDSPPITAR[HeavyR]	604.331	2	y8	866.46	1	27.07
P14618	VNFAM[Oxid]NVGK	498.253	2	y4	417.245	1	19.006
P14618	VNFAM[Oxid]NVGK	498.253	2	y5	564.281	1	19.006
P14618	VNFAM[Oxid]NVGK	498.253	2	y6	635.318	1	19.006
P14618	VNFAM[Oxid]NVGK	498.253	2	y7	782.386	1	19.006
P14618	VNFAM[Oxid]NVGK[HeavyK]	502.26	2	y4	425.259	1	19.006
P14618	VNFAM[Oxid]NVGK[HeavyK]	502.26	2	y5	572.295	1	19.006
P14618	VNFAM[Oxid]NVGK[HeavyK]	502.26	2	y6	643.332	1	19.006
P14618	VNFAM[Oxid]NVGK[HeavyK]	502.26	2	y7	790.4	1	19.006
P14618	VNFAMNVGK	490.255	2	y4	417.245	1	24.123
P14618	VNFAMNVGK	490.255	2	y5	548.286	1	24.123
P14618	VNFAMNVGK	490.255	2	y6	619.323	1	24.123
P14618	VNFAMNVGK	490.255	2	y7	766.391	1	24.123
P14618	VNFAMNVGK[HeavyK]	494.262	2	y4	425.259	1	24.123
P14618	VNFAMNVGK[HeavyK]	494.262	2	y5	556.3	1	24.123
P14618	VNFAMNVGK[HeavyK]	494.262	2	y6	627.337	1	24.123
P14618	VNFAMNVGK[HeavyK]	494.262	2	y7	774.405	1	24.123
P16455	EWLLAHEGHR	624.318	2	y5	635.3	1	19.47
P16455	EWLLAHEGHR	624.318	2	y6	706.337	1	19.47
P16455	EWLLAHEGHR	624.318	2	y7	819.421	1	19.47
P16455	EWLLAHEGHR	624.318	2	y8	932.506	1	19.47
P16455	EWLLAHEGHR[HeavyR]	629.322	2	y5	645.309	1	19.47
P16455	EWLLAHEGHR[HeavyR]	629.322	2	y6	716.346	1	19.47
P16455	EWLLAHEGHR[HeavyR]	629.322	2	y7	829.43	1	19.47
P16455	EWLLAHEGHR[HeavyR]	629.322	2	y8	942.514	1	19.47
P16455	GAGATSGSPPAGR	543.27	2	y5	497.283	1	10.907
P16455	GAGATSGSPPAGR	543.27	2	y7	641.336	1	10.907
P16455	GAGATSGSPPAGR	543.27	2	y8	728.368	1	10.907
P16455	GAGATSGSPPAGR	543.27	2	y9	829.416	1	10.907
P16455	GAGATSGSPPAGR[HeavyR]	548.274	2	y5	507.291	1	10.907
P16455	GAGATSGSPPAGR[HeavyR]	548.274	2	y7	651.344	1	10.907
P16455	GAGATSGSPPAGR[HeavyR]	548.274	2	y8	738.376	1	10.907
P16455	GAGATSGSPPAGR[HeavyR]	548.274	2	y9	839.424	1	10.907
P17858	AVAFSPVTELK	581.329	2	y6	686.408	1	28.984
P17858	AVAFSPVTELK	581.329	2	y7	773.44	1	28.984
P17858	AVAFSPVTELK	581.329	2	y8	920.508	1	28.984
P17858	AVAFSPVTELK	581.329	2	y9	991.545	1	28.984
P17858	AVAFSPVTELK[HeavyK]	585.336	2	y6	694.422	1	28.984
P17858	AVAFSPVTELK[HeavyK]	585.336	2	y7	781.454	1	28.984
P17858	AVAFSPVTELK[HeavyK]	585.336	2	y8	928.522	1	28.984
P17858	AVAFSPVTELK[HeavyK]	585.336	2	y9	999.56	1	28.984
P17858	DTDFEHR	460.199	2	b2	332.108	1	12.389
P17858	DTDFEHR	460.199	2	y3	441.22	1	12.389
P17858	DTDFEHR	460.199	2	y4	588.288	1	12.389
P17858	DTDFEHR	460.199	2	y5	703.315	1	12.389
P17858	DTDFEHR[HeavyR]	465.203	2	b2	332.108	1	12.389
P17858	DTDFEHR[HeavyR]	465.203	2	y3	451.228	1	12.389
P17858	DTDFEHR[HeavyR]	465.203	2	y4	598.297	1	12.389
P17858	DTDFEHR[HeavyR]	465.203	2	y5	713.324	1	12.389
P17858	FDEATQLR	490.246	2	y4	517.309	1	19.446
P17858	FDEATQLR	490.246	2	y5	588.346	1	19.446
P17858	FDEATQLR	490.246	2	y6	717.388	1	19.446
P17858	FDEATQLR	490.246	2	y7	832.415	1	19.446
P17858	FDEATQLR[HeavyR]	495.25	2	y4	527.317	1	19.446
P17858	FDEATQLR[HeavyR]	495.25	2	y5	598.354	1	19.446
P17858	FDEATQLR[HeavyR]	495.25	2	y6	727.397	1	19.446
P17858	FDEATQLR[HeavyR]	495.25	2	y7	842.424	1	19.446
P17858	NGKPISSSYVK	590.322	2	y5	583.308	1	13.565
P17858	NGKPISSSYVK	590.322	2	y6	670.34	1	13.565
P17858	NGKPISSSYVK	590.322	2	y7	783.424	1	13.565
P17858	NGKPISSSYVK	590.322	2	y8	880.477	1	13.565
P17858	NGKPISSSYVK[HeavyK]	594.329	2	y5	591.322	1	13.565
P17858	NGKPISSSYVK[HeavyK]	594.329	2	y6	678.354	1	13.565
P17858	NGKPISSSYVK[HeavyK]	594.329	2	y7	791.438	1	13.565
P17858	NGKPISSSYVK[HeavyK]	594.329	2	y8	888.491	1	13.565
P17858	SEWGSLLEELVAEGK	823.917	2	y4	404.213	1	45.336
P17858	SEWGSLLEELVAEGK	823.917	2	y5	503.282	1	45.336
P17858	SEWGSLLEELVAEGK	823.917	2	y8	874.451	1	45.336
P17858	SEWGSLLEELVAEGK	823.917	2	y9	987.535	1	45.336
P17858	SEWGSLLEELVAEGK[HeavyK]	827.924	2	y4	412.228	1	45.336
P17858	SEWGSLLEELVAEGK[HeavyK]	827.924	2	y5	511.296	1	45.336
P17858	SEWGSLLEELVAEGK[HeavyK]	827.924	2	y8	882.465	1	45.336
P17858	SEWGSLLEELVAEGK[HeavyK]	827.924	2	y9	995.549	1	45.336
P18065	HGLYNLK	422.737	2	b3	471.235	1	15.62
P18065	HGLYNLK	422.737	2	b4	585.277	1	15.62
P18065	HGLYNLK	422.737	2	y5	650.387	1	15.62
P18065	HGLYNLK	422.737	2	y6	707.408	1	15.62
P18065	HGLYNLK[HeavyK]	426.745	2	b3	471.235	1	15.62
P18065	HGLYNLK[HeavyK]	426.745	2	b4	585.277	1	15.62
P18065	HGLYNLK[HeavyK]	426.745	2	y5	658.401	1	15.62
P18065	HGLYNLK[HeavyK]	426.745	2	y6	715.422	1	15.62
P18065	LEGEAC[Carboxyamidomethyl]GVYTPR	676.319	2	y6	692.372	1	21.117
P18065	LEGEAC[Carboxyamidomethyl]GVYTPR	676.319	2	y7	852.403	1	21.117
P18065	LEGEAC[Carboxyamidomethyl]GVYTPR	676.319	2	y8	923.44	1	21.117
P18065	LEGEAC[Carboxyamidomethyl]GVYTPR	676.319	2	y10	1109.5	1	21.117
P18065	LEGEAC[Carboxyamidomethyl]GVYTPR[HeavyR]	681.323	2	y6	702.38	1	21.117
P18065	LEGEAC[Carboxyamidomethyl]GVYTPR[HeavyR]	681.323	2	y7	862.411	1	21.117
P18065	LEGEAC[Carboxyamidomethyl]GVYTPR[HeavyR]	681.323	2	y8	933.448	1	21.117
P18065	LEGEAC[Carboxyamidomethyl]GVYTPR[HeavyR]	681.323	2	y10	1119.51	1	21.117
P18124	IALTDNALIAR	585.846	2	y6	657.404	1	29.354
P18124	IALTDNALIAR	585.846	2	y7	772.431	1	29.354
P18124	IALTDNALIAR	585.846	2	y8	873.478	1	29.354
P18124	IALTDNALIAR	585.846	2	y9	986.562	1	29.354
P18124	IALTDNALIAR[HeavyR]	590.85	2	y6	667.412	1	29.354
P18124	IALTDNALIAR[HeavyR]	590.85	2	y7	782.439	1	29.354
P18124	IALTDNALIAR[HeavyR]	590.85	2	y8	883.487	1	29.354
P18124	IALTDNALIAR[HeavyR]	590.85	2	y9	996.571	1	29.354
P23284	IGDEDVGR	430.709	2	y3	331.208	1	14.271
P23284	IGDEDVGR	430.709	2	y5	575.278	1	14.271
P23284	IGDEDVGR	430.709	2	y6	690.305	1	14.271
P23284	IGDEDVGR	430.709	2	y7	747.326	1	14.271
P23284	IGDEDVGR[HeavyR]	435.713	2	y3	341.217	1	14.271
P23284	IGDEDVGR[HeavyR]	435.713	2	y5	585.286	1	14.271
P23284	IGDEDVGR[HeavyR]	435.713	2	y6	700.313	1	14.271
P23284	IGDEDVGR[HeavyR]	435.713	2	y7	757.335	1	14.271
P23284	TAWLDGK	395.708	2	y3	319.161	1	21.05
P23284	TAWLDGK	395.708	2	y4	432.245	1	21.05
P23284	TAWLDGK	395.708	2	y5	618.324	1	21.05
P23284	TAWLDGK	395.708	2	y6	689.361	1	21.05
P23284	TAWLDGK[HeavyK]	399.715	2	y3	327.175	1	21.05
P23284	TAWLDGK[HeavyK]	399.715	2	y4	440.259	1	21.05
P23284	TAWLDGK[HeavyK]	399.715	2	y5	626.338	1	21.05
P23284	TAWLDGK[HeavyK]	399.715	2	y6	697.375	1	21.05
P23284	TVDNFVALATGEK	682.856	2	y5	505.261	1	32.395
P23284	TVDNFVALATGEK	682.856	2	y7	689.382	1	32.395
P23284	TVDNFVALATGEK	682.856	2	y8	788.451	1	32.395
P23284	TVDNFVALATGEK	682.856	2	y11	1164.59	1	32.395
P23284	TVDNFVALATGEK[HeavyK]	686.864	2	y5	513.275	1	32.395
P23284	TVDNFVALATGEK[HeavyK]	686.864	2	y7	697.397	1	32.395
P23284	TVDNFVALATGEK[HeavyK]	686.864	2	y8	796.465	1	32.395
P23284	TVDNFVALATGEK[HeavyK]	686.864	2	y11	1172.6	1	32.395
P23284	VLEGM[Oxid]EVVR	524.279	2	y4	502.298	1	18.636
P23284	VLEGM[Oxid]EVVR	524.279	2	y6	706.355	1	18.636
P23284	VLEGM[Oxid]EVVR	524.279	2	y7	835.397	1	18.636
P23284	VLEGM[Oxid]EVVR	524.279	2	y8	948.481	1	18.636
P23284	VLEGM[Oxid]EVVR[HeavyR]	529.283	2	y4	512.306	1	18.636
P23284	VLEGM[Oxid]EVVR[HeavyR]	529.283	2	y6	716.363	1	18.636
P23284	VLEGM[Oxid]EVVR[HeavyR]	529.283	2	y7	845.406	1	18.636
P23284	VLEGM[Oxid]EVVR[HeavyR]	529.283	2	y8	958.49	1	18.636
P23284	VLEGMEVVR	516.281	2	y3	373.255	1	0
P23284	VLEGMEVVR	516.281	2	y6	690.36	1	0
P23284	VLEGMEVVR	516.281	2	y7	819.402	1	0
P23284	VLEGMEVVR	516.281	2	y8	932.487	1	0
P23381	ALIEVLQPLIAEHQAR	901.02	2	y6	711.353	1	36.18
P23381	ALIEVLQPLIAEHQAR	901.02	2	y9	1034.57	1	36.18
P23381	ALIEVLQPLIAEHQAR	901.02	2	y10	1162.63	1	36.18
P23381	ALIEVLQPLIAEHQAR	901.02	2	y11	1275.72	1	36.18
P23381	ALIEVLQPLIAEHQAR[HeavyR]	906.024	2	y6	721.361	1	36.18
P23381	ALIEVLQPLIAEHQAR[HeavyR]	906.024	2	y9	1044.58	1	36.18
P23381	ALIEVLQPLIAEHQAR[HeavyR]	906.024	2	y10	1172.64	1	36.18
P23381	ALIEVLQPLIAEHQAR[HeavyR]	906.024	2	y11	1285.72	1	36.18
P23381	DLTLDQAYSYAVENAK	900.936	2	y4	461.235	1	37.829
P23381	DLTLDQAYSYAVENAK	900.936	2	y8	881.436	1	37.829
P23381	DLTLDQAYSYAVENAK	900.936	2	y9	1044.5	1	37.829
P23381	DLTLDQAYSYAVENAK	900.936	2	y10	1115.54	1	37.829
P23381	DLTLDQAYSYAVENAK[HeavyK]	904.943	2	y4	469.249	1	37.829
P23381	DLTLDQAYSYAVENAK[HeavyK]	904.943	2	y8	889.45	1	37.829
P23381	DLTLDQAYSYAVENAK[HeavyK]	904.943	2	y9	1052.51	1	37.829
P23381	DLTLDQAYSYAVENAK[HeavyK]	904.943	2	y10	1123.55	1	37.829
P24752	EVVIVSATR	487.287	2	y4	434.235	1	20.395
P24752	EVVIVSATR	487.287	2	y5	533.304	1	20.395
P24752	EVVIVSATR	487.287	2	y6	646.388	1	20.395
P24752	EVVIVSATR	487.287	2	y7	745.456	1	20.395
P24752	EVVIVSATR[HeavyR]	492.292	2	y4	444.244	1	20.395
P24752	EVVIVSATR[HeavyR]	492.292	2	y5	543.312	1	20.395
P24752	EVVIVSATR[HeavyR]	492.292	2	y6	656.396	1	20.395
P24752	EVVIVSATR[HeavyR]	492.292	2	y7	755.464	1	20.395
P24752	FGNEVIPVTVTVK	701.901	2	y3	347.228	1	31.397
P24752	FGNEVIPVTVTVK	701.901	2	y7	743.466	1	31.397
P24752	FGNEVIPVTVTVK	701.901	2	y8	856.55	1	31.397
P24752	FGNEVIPVTVTVK	701.901	2	y9	955.618	1	31.397
P24752	FGNEVIPVTVTVK[HeavyK]	705.908	2	y3	355.243	1	31.397
P24752	FGNEVIPVTVTVK[HeavyK]	705.908	2	y7	751.48	1	31.397
P24752	FGNEVIPVTVTVK[HeavyK]	705.908	2	y8	864.564	1	31.397
P24752	FGNEVIPVTVTVK[HeavyK]	705.908	2	y9	963.632	1	31.397
P24752	GQPDVVVK	421.242	2	y3	345.249	1	15.324
P24752	GQPDVVVK	421.242	2	y4	444.318	1	15.324
P24752	GQPDVVVK	421.242	2	y5	559.344	1	15.324
P24752	GQPDVVVK	421.242	2	y6	656.397	1	15.324
P24752	GQPDVVVK[HeavyK]	425.25	2	y3	353.263	1	15.324
P24752	GQPDVVVK[HeavyK]	425.25	2	y4	452.332	1	15.324
P24752	GQPDVVVK[HeavyK]	425.25	2	y5	567.359	1	15.324
P24752	GQPDVVVK[HeavyK]	425.25	2	y6	664.411	1	15.324
P24752	LGSIAIQGAIEK	600.353	2	y5	517.298	1	26.56
P24752	LGSIAIQGAIEK	600.353	2	y6	645.356	1	26.56
P24752	LGSIAIQGAIEK	600.353	2	y7	758.44	1	26.56
P24752	LGSIAIQGAIEK	600.353	2	y8	829.477	1	26.56
P24752	LGSIAIQGAIEK[HeavyK]	604.36	2	y5	525.312	1	26.56
P24752	LGSIAIQGAIEK[HeavyK]	604.36	2	y6	653.37	1	26.56
P24752	LGSIAIQGAIEK[HeavyK]	604.36	2	y7	766.454	1	26.56
P24752	LGSIAIQGAIEK[HeavyK]	604.36	2	y8	837.492	1	26.56
P24752	LNVTPLAR	442.272	2	y4	456.292	1	22.174
P24752	LNVTPLAR	442.272	2	y5	557.34	1	22.174
P24752	LNVTPLAR	442.272	2	y6	656.408	1	22.174
P24752	LNVTPLAR	442.272	2	y7	770.451	1	22.174
P24752	LNVTPLAR[HeavyR]	447.276	2	y4	466.301	1	22.174
P24752	LNVTPLAR[HeavyR]	447.276	2	y5	567.348	1	22.174
P24752	LNVTPLAR[HeavyR]	447.276	2	y6	666.417	1	22.174
P24752	LNVTPLAR[HeavyR]	447.276	2	y7	780.46	1	22.174
P24752	NEQDAYAINSYTR	772.852	2	y5	640.304	1	23.684
P24752	NEQDAYAINSYTR	772.852	2	y6	753.388	1	23.684
P24752	NEQDAYAINSYTR	772.852	2	y7	824.426	1	23.684
P24752	NEQDAYAINSYTR	772.852	2	y8	987.489	1	23.684
P24752	NEQDAYAINSYTR[HeavyR]	777.857	2	y5	650.313	1	23.684
P24752	NEQDAYAINSYTR[HeavyR]	777.857	2	y6	763.397	1	23.684
P24752	NEQDAYAINSYTR[HeavyR]	777.857	2	y7	834.434	1	23.684
P24752	NEQDAYAINSYTR[HeavyR]	777.857	2	y8	997.497	1	23.684
P24752	TPIGSFLGSLSLLPATK	851.493	2	y4	416.25	1	45.026
P24752	TPIGSFLGSLSLLPATK	851.493	2	y5	529.334	1	45.026
P24752	TPIGSFLGSLSLLPATK	851.493	2	y10	986.588	1	45.026
P24752	TPIGSFLGSLSLLPATK	851.493	2	y11	1099.67	1	45.026
P24752	TPIGSFLGSLSLLPATK[HeavyK]	855.5	2	y4	424.264	1	45.026
P24752	TPIGSFLGSLSLLPATK[HeavyK]	855.5	2	y5	537.348	1	45.026
P24752	TPIGSFLGSLSLLPATK[HeavyK]	855.5	2	y10	994.602	1	45.026
P24752	TPIGSFLGSLSLLPATK[HeavyK]	855.5	2	y11	1107.69	1	45.026
P27797	EEDEEEDVPGQAK	737.813	2	y5	500.282	1	16.556
P27797	EEDEEEDVPGQAK	737.813	2	y6	599.351	1	16.556
P27797	EEDEEEDVPGQAK	737.813	2	y7	714.378	1	16.556
P27797	EEDEEEDVPGQAK	737.813	2	y8	843.42	1	16.556
P27797	EEDEEEDVPGQAK[HeavyK]	741.82	2	y5	508.296	1	16.556
P27797	EEDEEEDVPGQAK[HeavyK]	741.82	2	y6	607.365	1	16.556
P27797	EEDEEEDVPGQAK[HeavyK]	741.82	2	y7	722.392	1	16.556
P27797	EEDEEEDVPGQAK[HeavyK]	741.82	2	y8	851.434	1	16.556
P27797	EQFLDGDGWTSR	705.818	2	y5	606.299	1	30.186
P27797	EQFLDGDGWTSR	705.818	2	y7	778.347	1	30.186
P27797	EQFLDGDGWTSR	705.818	2	y8	893.374	1	30.186
P27797	EQFLDGDGWTSR	705.818	2	y10	1153.53	1	30.186
P27797	EQFLDGDGWTSR[HeavyR]	710.822	2	y5	616.307	1	30.186
P27797	EQFLDGDGWTSR[HeavyR]	710.822	2	y7	788.356	1	30.186
P27797	EQFLDGDGWTSR[HeavyR]	710.822	2	y8	903.383	1	30.186
P27797	EQFLDGDGWTSR[HeavyR]	710.822	2	y10	1163.54	1	30.186
P27797	FYALSASFEPFSNK	804.391	2	y5	592.308	1	37.299
P27797	FYALSASFEPFSNK	804.391	2	y8	955.451	1	37.299
P27797	FYALSASFEPFSNK	804.391	2	y9	1026.49	1	37.299
P27797	FYALSASFEPFSNK	804.391	2	y10	1113.52	1	37.299
P27797	FYALSASFEPFSNK[HeavyK]	808.398	2	y5	600.323	1	37.299
P27797	FYALSASFEPFSNK[HeavyK]	808.398	2	y8	963.466	1	37.299
P27797	FYALSASFEPFSNK[HeavyK]	808.398	2	y9	1034.5	1	37.299
P27797	FYALSASFEPFSNK[HeavyK]	808.398	2	y10	1121.54	1	37.299
P27824	AEEDEILNR	544.765	2	y3	402.245	1	20.44
P27824	AEEDEILNR	544.765	2	y4	515.33	1	20.44
P27824	AEEDEILNR	544.765	2	y6	759.399	1	20.44
P27824	AEEDEILNR	544.765	2	y7	888.442	1	20.44
P27824	AEEDEILNR[HeavyR]	549.769	2	y3	412.254	1	20.44
P27824	AEEDEILNR[HeavyR]	549.769	2	y4	525.338	1	20.44
P27824	AEEDEILNR[HeavyR]	549.769	2	y6	769.407	1	20.44
P27824	AEEDEILNR[HeavyR]	549.769	2	y7	898.45	1	20.44
P27824	GTLSGWILSK	531.303	2	y3	347.228	1	32.549
P27824	GTLSGWILSK	531.303	2	y6	703.413	1	32.549
P27824	GTLSGWILSK	531.303	2	y7	790.445	1	32.549
P27824	GTLSGWILSK	531.303	2	y8	903.529	1	32.549
P27824	GTLSGWILSK[HeavyK]	535.31	2	y3	355.243	1	32.549
P27824	GTLSGWILSK[HeavyK]	535.31	2	y6	711.427	1	32.549
P27824	GTLSGWILSK[HeavyK]	535.31	2	y7	798.459	1	32.549
P27824	GTLSGWILSK[HeavyK]	535.31	2	y8	911.544	1	32.549
P27824	IPNPDFFEDLEPFR	868.42	2	y3	419.24	1	43.677
P27824	IPNPDFFEDLEPFR	868.42	2	y5	661.366	1	43.677
P27824	IPNPDFFEDLEPFR	868.42	2	y8	1052.5	1	43.677
P27824	IPNPDFFEDLEPFR	868.42	2	y11	1411.65	1	43.677
P27824	IPNPDFFEDLEPFR[HeavyR]	873.424	2	y3	429.248	1	43.677
P27824	IPNPDFFEDLEPFR[HeavyR]	873.424	2	y5	671.375	1	43.677
P27824	IPNPDFFEDLEPFR[HeavyR]	873.424	2	y8	1062.51	1	43.677
P27824	IPNPDFFEDLEPFR[HeavyR]	873.424	2	y11	1421.66	1	43.677
P29966	AEDGATPSPSNETPK	750.844	2	y4	474.255	1	14.837
P29966	AEDGATPSPSNETPK	750.844	2	y7	772.383	1	14.837
P29966	AEDGATPSPSNETPK	750.844	2	y9	956.468	1	14.837
P29966	AEDGATPSPSNETPK	750.844	2	y10	1057.52	1	14.837
P29966	AEDGATPSPSNETPK[HeavyK]	754.851	2	y4	482.27	1	14.837
P29966	AEDGATPSPSNETPK[HeavyK]	754.851	2	y7	780.397	1	14.837
P29966	AEDGATPSPSNETPK[HeavyK]	754.851	2	y9	964.482	1	14.837
P29966	AEDGATPSPSNETPK[HeavyK]	754.851	2	y10	1065.53	1	14.837
P29966	EAGEGGEAEAPAAEGGK	765.339	2	y7	629.325	1	13.98
P29966	EAGEGGEAEAPAAEGGK	765.339	2	y8	700.362	1	13.98
P29966	EAGEGGEAEAPAAEGGK	765.339	2	y9	829.405	1	13.98
P29966	EAGEGGEAEAPAAEGGK	765.339	2	y10	900.442	1	13.98
P29966	EAGEGGEAEAPAAEGGK[HeavyK]	769.346	2	y7	637.339	1	13.98
P29966	EAGEGGEAEAPAAEGGK[HeavyK]	769.346	2	y8	708.376	1	13.98
P29966	EAGEGGEAEAPAAEGGK[HeavyK]	769.346	2	y9	837.419	1	13.98
P29966	EAGEGGEAEAPAAEGGK[HeavyK]	769.346	2	y10	908.456	1	13.98
P29966	GEPAAAAAPEAGASPVEK	811.905	2	y5	559.308	1	19.191
P29966	GEPAAAAAPEAGASPVEK	811.905	2	y6	630.345	1	19.191
P29966	GEPAAAAAPEAGASPVEK	811.905	2	y10	984.499	1	19.191
P29966	GEPAAAAAPEAGASPVEK	811.905	2	y11	1055.54	1	19.191
P29966	GEPAAAAAPEAGASPVEK[HeavyK]	815.912	2	y5	567.322	1	19.191
P29966	GEPAAAAAPEAGASPVEK[HeavyK]	815.912	2	y6	638.359	1	19.191
P29966	GEPAAAAAPEAGASPVEK[HeavyK]	815.912	2	y10	992.513	1	19.191
P29966	GEPAAAAAPEAGASPVEK[HeavyK]	815.912	2	y11	1063.55	1	19.191
P29966	VNGDASPAAAESGAK	672.823	2	y9	801.41	1	13.5
P29966	VNGDASPAAAESGAK	672.823	2	y10	888.442	1	13.5
P29966	VNGDASPAAAESGAK	672.823	2	y11	959.479	1	13.5
P29966	VNGDASPAAAESGAK	672.823	2	y13	1131.53	1	13.5
P29966	VNGDASPAAAESGAK[HeavyK]	676.83	2	y9	809.424	1	13.5
P29966	VNGDASPAAAESGAK[HeavyK]	676.83	2	y10	896.456	1	13.5
P29966	VNGDASPAAAESGAK[HeavyK]	676.83	2	y11	967.493	1	13.5
P29966	VNGDASPAAAESGAK[HeavyK]	676.83	2	y13	1139.54	1	13.5
P30041	LAPEFAK	388.221	2	y3	365.218	1	18.591
P30041	LAPEFAK	388.221	2	y4	494.26	1	18.591
P30041	LAPEFAK	388.221	2	y5	591.313	1	18.591
P30041	LAPEFAK	388.221	2	y6	662.35	1	18.591
P30041	LAPEFAK[HeavyK]	392.228	2	y3	373.232	1	18.591
P30041	LAPEFAK[HeavyK]	392.228	2	y4	502.275	1	18.591
P30041	LAPEFAK[HeavyK]	392.228	2	y5	599.327	1	18.591
P30041	LAPEFAK[HeavyK]	392.228	2	y6	670.364	1	18.591
P30041	LPFPIIDDR	543.303	2	b2	358.212	1	34.282
P30041	LPFPIIDDR	543.303	2	y4	518.256	1	34.282
P30041	LPFPIIDDR	543.303	2	y6	728.393	1	34.282
P30041	LPFPIIDDR	543.303	2	y7	875.462	1	34.282
P30041	LPFPIIDDR[HeavyR]	548.307	2	b2	358.212	1	34.282
P30041	LPFPIIDDR[HeavyR]	548.307	2	y4	528.265	1	34.282
P30041	LPFPIIDDR[HeavyR]	548.307	2	y6	738.401	1	34.282
P30041	LPFPIIDDR[HeavyR]	548.307	2	y7	885.47	1	34.282
P30041	LSILYPATTGR	596.34	2	y6	602.325	1	28.804
P30041	LSILYPATTGR	596.34	2	y7	765.388	1	28.804
P30041	LSILYPATTGR	596.34	2	y8	878.473	1	28.804
P30041	LSILYPATTGR	596.34	2	y9	991.557	1	28.804
P30041	LSILYPATTGR[HeavyR]	601.344	2	y6	612.333	1	28.804
P30041	LSILYPATTGR[HeavyR]	601.344	2	y7	775.397	1	28.804
P30041	LSILYPATTGR[HeavyR]	601.344	2	y8	888.481	1	28.804
P30041	LSILYPATTGR[HeavyR]	601.344	2	y9	1001.57	1	28.804
P30101	DLLIAYYDVDYEK	810.396	2	y4	554.245	1	39.086
P30101	DLLIAYYDVDYEK	810.396	2	y7	931.404	1	39.086
P30101	DLLIAYYDVDYEK	810.396	2	y8	1094.47	1	39.086
P30101	DLLIAYYDVDYEK	810.396	2	y9	1165.5	1	39.086
P30101	DLLIAYYDVDYEK[HeavyK]	814.403	2	y4	562.259	1	39.086
P30101	DLLIAYYDVDYEK[HeavyK]	814.403	2	y7	939.418	1	39.086
P30101	DLLIAYYDVDYEK[HeavyK]	814.403	2	y8	1102.48	1	39.086
P30101	DLLIAYYDVDYEK[HeavyK]	814.403	2	y9	1173.52	1	39.086
P30101	SEPIPESNDGPVK	684.836	2	y4	400.255	1	19.419
P30101	SEPIPESNDGPVK	684.836	2	y7	716.357	1	19.419
P30101	SEPIPESNDGPVK	684.836	2	y9	942.452	1	19.419
P30101	SEPIPESNDGPVK	684.836	2	y11	1152.59	1	19.419
P30101	SEPIPESNDGPVK[HeavyK]	688.843	2	y4	408.269	1	19.419
P30101	SEPIPESNDGPVK[HeavyK]	688.843	2	y7	724.371	1	19.419
P30101	SEPIPESNDGPVK[HeavyK]	688.843	2	y9	950.466	1	19.419
P30101	SEPIPESNDGPVK[HeavyK]	688.843	2	y11	1160.6	1	19.419
P30101	TADGIVSHLK	520.79	2	y4	484.287	1	18.341
P30101	TADGIVSHLK	520.79	2	y5	583.356	1	18.341
P30101	TADGIVSHLK	520.79	2	y7	753.461	1	18.341
P30101	TADGIVSHLK	520.79	2	y8	868.488	1	18.341
P30101	TADGIVSHLK[HeavyK]	524.797	2	y4	492.302	1	18.341
P30101	TADGIVSHLK[HeavyK]	524.797	2	y5	591.37	1	18.341
P30101	TADGIVSHLK[HeavyK]	524.797	2	y7	761.475	1	18.341
P30101	TADGIVSHLK[HeavyK]	524.797	2	y8	876.502	1	18.341
P30101	VVVAENFDEIVNNENK	916.955	2	y4	504.241	1	31.6
P30101	VVVAENFDEIVNNENK	916.955	2	y5	618.284	1	31.6
P30101	VVVAENFDEIVNNENK	916.955	2	y6	717.352	1	31.6
P30101	VVVAENFDEIVNNENK	916.955	2	y9	1074.51	1	31.6
P30101	VVVAENFDEIVNNENK[HeavyK]	920.962	2	y4	512.255	1	31.6
P30101	VVVAENFDEIVNNENK[HeavyK]	920.962	2	y5	626.298	1	31.6
P30101	VVVAENFDEIVNNENK[HeavyK]	920.962	2	y6	725.366	1	31.6
P30101	VVVAENFDEIVNNENK[HeavyK]	920.962	2	y9	1082.52	1	31.6
P30101	YGVSGYPTLK	542.787	2	y4	458.297	1	24.851
P30101	YGVSGYPTLK	542.787	2	y6	678.382	1	24.851
P30101	YGVSGYPTLK	542.787	2	y7	765.414	1	24.851
P30101	YGVSGYPTLK	542.787	2	y8	864.482	1	24.851
P30101	YGVSGYPTLK[HeavyK]	546.794	2	y4	466.311	1	24.851
P30101	YGVSGYPTLK[HeavyK]	546.794	2	y6	686.396	1	24.851
P30101	YGVSGYPTLK[HeavyK]	546.794	2	y7	773.428	1	24.851
P30101	YGVSGYPTLK[HeavyK]	546.794	2	y8	872.496	1	24.851
P30626	ALTDSFR	405.211	2	b3	401.203	1	21.194
P30626	ALTDSFR	405.211	2	y3	409.219	1	21.194
P30626	ALTDSFR	405.211	2	y5	625.294	1	21.194
P30626	ALTDSFR	405.211	2	b5	635.303	1	21.194
P30626	ALTDSFR[HeavyR]	410.215	2	b3	401.203	1	21.194
P30626	ALTDSFR[HeavyR]	410.215	2	y3	419.227	1	21.194
P30626	ALTDSFR[HeavyR]	410.215	2	y5	635.302	1	21.194
P30626	ALTDSFR[HeavyR]	410.215	2	b5	635.303	1	21.194
P30626	ELWAVLNGWR	622.333	2	y4	532.262	1	40.583
P30626	ELWAVLNGWR	622.333	2	y5	645.346	1	40.583
P30626	ELWAVLNGWR	622.333	2	y6	744.415	1	40.583
P30626	ELWAVLNGWR	622.333	2	y7	815.452	1	40.583
P30626	ELWAVLNGWR[HeavyR]	627.337	2	y4	542.27	1	40.583
P30626	ELWAVLNGWR[HeavyR]	627.337	2	y5	655.354	1	40.583
P30626	ELWAVLNGWR[HeavyR]	627.337	2	y6	754.423	1	40.583
P30626	ELWAVLNGWR[HeavyR]	627.337	2	y7	825.46	1	40.583
P30626	LSPQAVNSIAK	564.325	2	y6	631.377	1	20.839
P30626	LSPQAVNSIAK	564.325	2	y7	702.414	1	20.839
P30626	LSPQAVNSIAK	564.325	2	y8	830.473	1	20.839
P30626	LSPQAVNSIAK	564.325	2	y9	927.525	1	20.839
P30626	LSPQAVNSIAK[HeavyK]	568.332	2	y6	639.391	1	20.839
P30626	LSPQAVNSIAK[HeavyK]	568.332	2	y7	710.428	1	20.839
P30626	LSPQAVNSIAK[HeavyK]	568.332	2	y8	838.487	1	20.839
P30626	LSPQAVNSIAK[HeavyK]	568.332	2	y9	935.539	1	20.839
P30626	QHFISFDTDR	633.299	2	y3	391.193	1	23.458
P30626	QHFISFDTDR	633.299	2	y6	740.32	1	23.458
P30626	QHFISFDTDR	633.299	2	y7	853.405	1	23.458
P30626	QHFISFDTDR	633.299	2	y8	1000.47	1	23.458
P30626	QHFISFDTDR[HeavyR]	638.303	2	y3	401.201	1	23.458
P30626	QHFISFDTDR[HeavyR]	638.303	2	y6	750.329	1	23.458
P30626	QHFISFDTDR[HeavyR]	638.303	2	y7	863.413	1	23.458
P30626	QHFISFDTDR[HeavyR]	638.303	2	y8	1010.48	1	23.458
P30626	SGTVDPQELQK	601.307	2	y3	388.255	1	18.053
P30626	SGTVDPQELQK	601.307	2	y6	742.409	1	18.053
P30626	SGTVDPQELQK	601.307	2	y7	857.436	1	18.053
P30626	SGTVDPQELQK	601.307	2	y8	956.504	1	18.053
P30626	SGTVDPQELQK[HeavyK]	605.314	2	y3	396.269	1	18.053
P30626	SGTVDPQELQK[HeavyK]	605.314	2	y6	750.423	1	18.053
P30626	SGTVDPQELQK[HeavyK]	605.314	2	y7	865.45	1	18.053
P30626	SGTVDPQELQK[HeavyK]	605.314	2	y8	964.518	1	18.053
P34897	VLELVSITANK	593.856	2	y6	633.356	1	30.399
P34897	VLELVSITANK	593.856	2	y7	732.425	1	30.399
P34897	VLELVSITANK	593.856	2	y8	845.509	1	30.399
P34897	VLELVSITANK	593.856	2	y9	974.551	1	30.399
P34897	VLELVSITANK[HeavyK]	597.863	2	y6	641.37	1	30.399
P34897	VLELVSITANK[HeavyK]	597.863	2	y7	740.439	1	30.399
P34897	VLELVSITANK[HeavyK]	597.863	2	y8	853.523	1	30.399
P34897	VLELVSITANK[HeavyK]	597.863	2	y9	982.565	1	30.399
P35625	EGPFGTLVYTIK	662.861	2	y4	524.307	1	35.627
P35625	EGPFGTLVYTIK	662.861	2	y5	623.376	1	35.627
P35625	EGPFGTLVYTIK	662.861	2	y6	736.46	1	35.627
P35625	EGPFGTLVYTIK	662.861	2	y8	894.529	1	35.627
P35625	EGPFGTLVYTIK[HeavyK]	666.868	2	y4	532.322	1	35.627
P35625	EGPFGTLVYTIK[HeavyK]	666.868	2	y5	631.39	1	35.627
P35625	EGPFGTLVYTIK[HeavyK]	666.868	2	y6	744.474	1	35.627
P35625	EGPFGTLVYTIK[HeavyK]	666.868	2	y8	902.543	1	35.627
P35625	WDQLTLSQR	573.799	2	y3	390.209	1	26.361
P35625	WDQLTLSQR	573.799	2	y5	604.341	1	26.361
P35625	WDQLTLSQR	573.799	2	y6	717.425	1	26.361
P35625	WDQLTLSQR	573.799	2	y7	845.483	1	26.361
P35625	WDQLTLSQR[HeavyR]	578.803	2	y3	400.217	1	26.361
P35625	WDQLTLSQR[HeavyR]	578.803	2	y5	614.349	1	26.361
P35625	WDQLTLSQR[HeavyR]	578.803	2	y6	727.433	1	26.361
P35625	WDQLTLSQR[HeavyR]	578.803	2	y7	855.492	1	26.361
P43246	IIQEFLSK	489.287	2	y5	623.339	1	26.345
P43246	IIQEFLSK	489.287	2	b4	631.344	1	26.345
P43246	IIQEFLSK	489.287	2	y6	751.398	1	26.345
P43246	IIQEFLSK	489.287	2	y7	864.482	1	26.345
P43246	IIQEFLSK[HeavyK]	493.294	2	b4	631.344	1	26.345
P43246	IIQEFLSK[HeavyK]	493.294	2	y5	631.354	1	26.345
P43246	IIQEFLSK[HeavyK]	493.294	2	y6	759.412	1	26.345
P43246	IIQEFLSK[HeavyK]	493.294	2	y7	872.496	1	26.345
P43246	LLLAVFVTPLTDLR	785.982	2	y6	714.414	1	47.761
P43246	LLLAVFVTPLTDLR	785.982	2	y7	815.462	1	47.761
P43246	LLLAVFVTPLTDLR	785.982	2	y8	914.53	1	47.761
P43246	LLLAVFVTPLTDLR	785.982	2	y9	1061.6	1	47.761
P43246	LLLAVFVTPLTDLR[HeavyR]	790.986	2	y6	724.422	1	47.761
P43246	LLLAVFVTPLTDLR[HeavyR]	790.986	2	y7	825.47	1	47.761
P43246	LLLAVFVTPLTDLR[HeavyR]	790.986	2	y8	924.538	1	47.761
P43246	LLLAVFVTPLTDLR[HeavyR]	790.986	2	y9	1071.61	1	47.761
P43246	TEYEEAQDAIVK	698.336	2	y7	744.425	1	23.018
P43246	TEYEEAQDAIVK	698.336	2	y8	873.467	1	23.018
P43246	TEYEEAQDAIVK	698.336	2	y9	1002.51	1	23.018
P43246	TEYEEAQDAIVK	698.336	2	y10	1165.57	1	23.018
P43246	TEYEEAQDAIVK[HeavyK]	702.343	2	y7	752.439	1	23.018
P43246	TEYEEAQDAIVK[HeavyK]	702.343	2	y8	881.481	1	23.018
P43246	TEYEEAQDAIVK[HeavyK]	702.343	2	y9	1010.52	1	23.018
P43246	TEYEEAQDAIVK[HeavyK]	702.343	2	y10	1173.59	1	23.018
P47914	AQAAAPASVPAQAPK	689.378	2	y6	611.351	1	17.842
P47914	AQAAAPASVPAQAPK	689.378	2	y8	797.451	1	17.842
P47914	AQAAAPASVPAQAPK	689.378	2	y10	965.541	1	17.842
P47914	AQAAAPASVPAQAPK	689.378	2	y11	1036.58	1	17.842
P47914	AQAAAPASVPAQAPK[HeavyK]	693.385	2	y6	619.365	1	17.842
P47914	AQAAAPASVPAQAPK[HeavyK]	693.385	2	y8	805.465	1	17.842
P47914	AQAAAPASVPAQAPK[HeavyK]	693.385	2	y10	973.555	1	17.842
P47914	AQAAAPASVPAQAPK[HeavyK]	693.385	2	y11	1044.59	1	17.842
P47914	LAYIAHPK	456.769	2	y4	452.261	1	14.96
P47914	LAYIAHPK	456.769	2	b3	461.275	1	14.96
P47914	LAYIAHPK	456.769	2	y5	565.345	1	14.96
P47914	LAYIAHPK	456.769	2	y6	728.408	1	14.96
P47914	LAYIAHPK[HeavyK]	460.776	2	y4	460.275	1	14.96
P47914	LAYIAHPK[HeavyK]	460.776	2	b3	461.275	1	14.96
P47914	LAYIAHPK[HeavyK]	460.776	2	y5	573.359	1	14.96
P47914	LAYIAHPK[HeavyK]	460.776	2	y6	736.423	1	14.96
P48735	ATDFVADR	447.719	2	y3	361.183	1	17.29
P48735	ATDFVADR	447.719	2	y4	460.251	1	17.29
P48735	ATDFVADR	447.719	2	y5	607.319	1	17.29
P48735	ATDFVADR	447.719	2	y6	722.346	1	17.29
P48735	ATDFVADR[HeavyR]	452.724	2	y3	371.191	1	17.29
P48735	ATDFVADR[HeavyR]	452.724	2	y4	470.259	1	17.29
P48735	ATDFVADR[HeavyR]	452.724	2	y5	617.328	1	17.29
P48735	ATDFVADR[HeavyR]	452.724	2	y6	732.355	1	17.29
P48735	DQTDDQVTIDSALATQK	924.945	2	y3	376.219	1	28.748
P48735	DQTDDQVTIDSALATQK	924.945	2	y4	447.256	1	28.748
P48735	DQTDDQVTIDSALATQK	924.945	2	y8	833.436	1	28.748
P48735	DQTDDQVTIDSALATQK	924.945	2	y10	1047.57	1	28.748
P48735	DQTDDQVTIDSALATQK[HeavyK]	928.952	2	y3	384.233	1	28.748
P48735	DQTDDQVTIDSALATQK[HeavyK]	928.952	2	y4	455.27	1	28.748
P48735	DQTDDQVTIDSALATQK[HeavyK]	928.952	2	y8	841.45	1	28.748
P48735	DQTDDQVTIDSALATQK[HeavyK]	928.952	2	y10	1055.58	1	28.748
P48735	FAQM[Oxid]LEK	441.723	2	y3	389.239	1	15.623
P48735	FAQM[Oxid]LEK	441.723	2	y4	536.274	1	15.623
P48735	FAQM[Oxid]LEK	441.723	2	y5	664.333	1	15.623
P48735	FAQM[Oxid]LEK	441.723	2	y6	735.37	1	15.623
P48735	FAQM[Oxid]LEK[HeavyK]	445.73	2	y3	397.253	1	15.623
P48735	FAQM[Oxid]LEK[HeavyK]	445.73	2	y4	544.289	1	15.623
P48735	FAQM[Oxid]LEK[HeavyK]	445.73	2	y5	672.347	1	15.623
P48735	FAQM[Oxid]LEK[HeavyK]	445.73	2	y6	743.384	1	15.623
P48735	FAQMLEK	433.726	2	y3	389.239	1	20.155
P48735	FAQMLEK	433.726	2	y4	520.279	1	20.155
P48735	FAQMLEK	433.726	2	y5	648.338	1	20.155
P48735	FAQMLEK	433.726	2	y6	719.375	1	20.155
P48735	FAQMLEK[HeavyK]	437.733	2	y3	397.253	1	20.155
P48735	FAQMLEK[HeavyK]	437.733	2	y4	528.294	1	20.155
P48735	FAQMLEK[HeavyK]	437.733	2	y5	656.352	1	20.155
P48735	FAQMLEK[HeavyK]	437.733	2	y6	727.389	1	20.155
P48735	LDGNQDLIR	522.278	2	y3	401.287	1	20.715
P48735	LDGNQDLIR	522.278	2	y5	644.372	1	20.715
P48735	LDGNQDLIR	522.278	2	y6	758.415	1	20.715
P48735	LDGNQDLIR	522.278	2	y7	815.437	1	20.715
P48735	LDGNQDLIR[HeavyR]	527.282	2	y3	411.295	1	20.715
P48735	LDGNQDLIR[HeavyR]	527.282	2	y5	654.38	1	20.715
P48735	LDGNQDLIR[HeavyR]	527.282	2	y6	768.423	1	20.715
P48735	LDGNQDLIR[HeavyR]	527.282	2	y7	825.445	1	20.715
P48735	WPLYM[Oxid]STK	521.257	2	y3	335.192	1	25.425
P48735	WPLYM[Oxid]STK	521.257	2	y5	645.291	1	25.425
P48735	WPLYM[Oxid]STK	521.257	2	y6	758.375	1	25.425
P48735	WPLYM[Oxid]STK	521.257	2	y7	855.428	1	25.425
P48735	WPLYM[Oxid]STK[HeavyK]	525.264	2	y3	343.206	1	25.425
P48735	WPLYM[Oxid]STK[HeavyK]	525.264	2	y5	653.305	1	25.425
P48735	WPLYM[Oxid]STK[HeavyK]	525.264	2	y6	766.389	1	25.425
P48735	WPLYM[Oxid]STK[HeavyK]	525.264	2	y7	863.442	1	25.425
P48735	WPLYMSTK	513.26	2	y3	335.192	1	29.308
P48735	WPLYMSTK	513.26	2	y5	629.296	1	29.308
P48735	WPLYMSTK	513.26	2	y6	742.38	1	29.308
P48735	WPLYMSTK	513.26	2	y7	839.433	1	29.308
P48735	WPLYMSTK[HeavyK]	517.267	2	y3	343.206	1	29.308
P48735	WPLYMSTK[HeavyK]	517.267	2	y5	637.31	1	29.308
P48735	WPLYMSTK[HeavyK]	517.267	2	y6	750.394	1	29.308
P48735	WPLYMSTK[HeavyK]	517.267	2	y7	847.447	1	29.308
P49327	FPQLDSTSFANSR	735.355	2	y6	681.331	1	29.808
P49327	FPQLDSTSFANSR	735.355	2	y8	869.411	1	29.808
P49327	FPQLDSTSFANSR	735.355	2	y9	984.438	1	29.808
P49327	FPQLDSTSFANSR	735.355	2	y10	1097.52	1	29.808
P49327	FPQLDSTSFANSR[HeavyR]	740.359	2	y6	691.339	1	29.808
P49327	FPQLDSTSFANSR[HeavyR]	740.359	2	y8	879.419	1	29.808
P49327	FPQLDSTSFANSR[HeavyR]	740.359	2	y9	994.446	1	29.808
P49327	FPQLDSTSFANSR[HeavyR]	740.359	2	y10	1107.53	1	29.808
P49327	LPEDPLLSGLLDSPALK	889.501	2	y4	428.286	1	44.164
P49327	LPEDPLLSGLLDSPALK	889.501	2	y5	515.318	1	44.164
P49327	LPEDPLLSGLLDSPALK	889.501	2	y10	1000.57	1	44.164
P49327	LPEDPLLSGLLDSPALK	889.501	2	y13	1323.79	1	44.164
P49327	LPEDPLLSGLLDSPALK[HeavyK]	893.508	2	y4	436.3	1	44.164
P49327	LPEDPLLSGLLDSPALK[HeavyK]	893.508	2	y5	523.332	1	44.164
P49327	LPEDPLLSGLLDSPALK[HeavyK]	893.508	2	y10	1008.58	1	44.164
P49327	LPEDPLLSGLLDSPALK[HeavyK]	893.508	2	y13	1331.8	1	44.164
P49327	LQVVDQPLPVR	632.375	2	y5	581.376	1	27.524
P49327	LQVVDQPLPVR	632.375	2	y7	824.462	1	27.524
P49327	LQVVDQPLPVR	632.375	2	y8	923.53	1	27.524
P49327	LQVVDQPLPVR	632.375	2	y9	1022.6	1	27.524
P49327	LQVVDQPLPVR[HeavyR]	637.379	2	y5	591.385	1	27.524
P49327	LQVVDQPLPVR[HeavyR]	637.379	2	y7	834.47	1	27.524
P49327	LQVVDQPLPVR[HeavyR]	637.379	2	y8	933.539	1	27.524
P49327	LQVVDQPLPVR[HeavyR]	637.379	2	y9	1032.61	1	27.524
P49327	SEGVVAVLLTK	558.337	2	y4	474.328	1	32.208
P49327	SEGVVAVLLTK	558.337	2	y6	644.434	1	32.208
P49327	SEGVVAVLLTK	558.337	2	y7	743.502	1	32.208
P49327	SEGVVAVLLTK	558.337	2	y9	899.592	1	32.208
P49327	SEGVVAVLLTK[HeavyK]	562.344	2	y4	482.342	1	32.208
P49327	SEGVVAVLLTK[HeavyK]	562.344	2	y6	652.448	1	32.208
P49327	SEGVVAVLLTK[HeavyK]	562.344	2	y7	751.516	1	32.208
P49327	SEGVVAVLLTK[HeavyK]	562.344	2	y9	907.606	1	32.208
P49327	VVVQVLAEEPEAVLK	811.972	2	y6	656.397	1	34.565
P49327	VVVQVLAEEPEAVLK	811.972	2	y8	914.482	1	34.565
P49327	VVVQVLAEEPEAVLK	811.972	2	y9	985.52	1	34.565
P49327	VVVQVLAEEPEAVLK	811.972	2	y10	1098.6	1	34.565
P49327	VVVQVLAEEPEAVLK[HeavyK]	815.979	2	y6	664.411	1	34.565
P49327	VVVQVLAEEPEAVLK[HeavyK]	815.979	2	y8	922.497	1	34.565
P49327	VVVQVLAEEPEAVLK[HeavyK]	815.979	2	y9	993.534	1	34.565
P49327	VVVQVLAEEPEAVLK[HeavyK]	815.979	2	y10	1106.62	1	34.565
P50440	ATEPLPK	378.219	2	y3	357.249	1	13.603
P50440	ATEPLPK	378.219	2	y4	454.302	1	13.603
P50440	ATEPLPK	378.219	2	y5	583.344	1	13.603
P50440	ATEPLPK	378.219	2	y6	684.392	1	13.603
P50440	ATEPLPK[HeavyK]	382.226	2	y3	365.263	1	13.603
P50440	ATEPLPK[HeavyK]	382.226	2	y4	462.316	1	13.603
P50440	ATEPLPK[HeavyK]	382.226	2	y5	591.359	1	13.603
P50440	ATEPLPK[HeavyK]	382.226	2	y6	692.406	1	13.603
P50440	TEGVTVR	381.211	2	y3	375.235	1	12.59
P50440	TEGVTVR	381.211	2	y4	474.303	1	12.59
P50440	TEGVTVR	381.211	2	y5	531.324	1	12.59
P50440	TEGVTVR	381.211	2	y6	660.367	1	12.59
P50440	TEGVTVR[HeavyR]	386.215	2	y3	385.243	1	12.59
P50440	TEGVTVR[HeavyR]	386.215	2	y4	484.311	1	12.59
P50440	TEGVTVR[HeavyR]	386.215	2	y5	541.333	1	12.59
P50440	TEGVTVR[HeavyR]	386.215	2	y6	670.375	1	12.59
P50914	GTAAAAAAAAAAK	508.28	2	y6	502.298	1	16.01
P50914	GTAAAAAAAAAAK	508.28	2	y7	573.335	1	16.01
P50914	GTAAAAAAAAAAK	508.28	2	y8	644.372	1	16.01
P50914	GTAAAAAAAAAAK	508.28	2	y9	715.409	1	16.01
P50914	GTAAAAAAAAAAK[HeavyK]	512.287	2	y6	510.312	1	16.01
P50914	GTAAAAAAAAAAK[HeavyK]	512.287	2	y7	581.349	1	16.01
P50914	GTAAAAAAAAAAK[HeavyK]	512.287	2	y8	652.386	1	16.01
P50914	GTAAAAAAAAAAK[HeavyK]	512.287	2	y9	723.423	1	16.01
P50914	VAYVSFGPHAGK	616.825	2	y6	566.304	1	21.292
P50914	VAYVSFGPHAGK	616.825	2	y7	713.372	1	21.292
P50914	VAYVSFGPHAGK	616.825	2	y8	800.404	1	21.292
P50914	VAYVSFGPHAGK	616.825	2	y9	899.473	1	21.292
P50914	VAYVSFGPHAGK[HeavyK]	620.832	2	y6	574.318	1	21.292
P50914	VAYVSFGPHAGK[HeavyK]	620.832	2	y7	721.387	1	21.292
P50914	VAYVSFGPHAGK[HeavyK]	620.832	2	y8	808.419	1	21.292
P50914	VAYVSFGPHAGK[HeavyK]	620.832	2	y9	907.487	1	21.292
P51148	GVDLQENNPASR	650.318	2	y4	430.24	1	18.557
P51148	GVDLQENNPASR	650.318	2	y6	658.326	1	18.557
P51148	GVDLQENNPASR	650.318	2	y7	787.369	1	18.557
P51148	GVDLQENNPASR	650.318	2	y8	915.427	1	18.557
P51148	GVDLQENNPASR[HeavyR]	655.322	2	y4	440.249	1	18.557
P51148	GVDLQENNPASR[HeavyR]	655.322	2	y6	668.334	1	18.557
P51148	GVDLQENNPASR[HeavyR]	655.322	2	y7	797.377	1	18.557
P51148	GVDLQENNPASR[HeavyR]	655.322	2	y8	925.436	1	18.557
P51148	NEPQNATGAPGR	606.292	2	y3	329.193	1	12.026
P51148	NEPQNATGAPGR	606.292	2	y6	558.299	1	12.026
P51148	NEPQNATGAPGR	606.292	2	y8	743.379	1	12.026
P51148	NEPQNATGAPGR	606.292	2	y10	968.49	1	12.026
P51148	NEPQNATGAPGR[HeavyR]	611.296	2	y3	339.201	1	12.026
P51148	NEPQNATGAPGR[HeavyR]	611.296	2	y6	568.307	1	12.026
P51148	NEPQNATGAPGR[HeavyR]	611.296	2	y8	753.387	1	12.026
P51148	NEPQNATGAPGR[HeavyR]	611.296	2	y10	978.499	1	12.026
P52789	EELLFGGK	446.742	2	y4	408.224	1	26.254
P52789	EELLFGGK	446.742	2	y5	521.308	1	26.254
P52789	EELLFGGK	446.742	2	y6	634.392	1	26.254
P52789	EELLFGGK	446.742	2	y7	763.434	1	26.254
P52789	EELLFGGK[HeavyK]	450.749	2	y4	416.238	1	26.254
P52789	EELLFGGK[HeavyK]	450.749	2	y5	529.322	1	26.254
P52789	EELLFGGK[HeavyK]	450.749	2	y6	642.406	1	26.254
P52789	EELLFGGK[HeavyK]	450.749	2	y7	771.449	1	26.254
P52789	LSDETLLEISK	624.34	2	y5	589.355	1	30.577
P52789	LSDETLLEISK	624.34	2	y7	803.487	1	30.577
P52789	LSDETLLEISK	624.34	2	y9	1047.56	1	30.577
P52789	LSDETLLEISK	624.34	2	y10	1134.59	1	30.577
P52789	LSDETLLEISK[HeavyK]	628.347	2	y5	597.369	1	30.577
P52789	LSDETLLEISK[HeavyK]	628.347	2	y7	811.501	1	30.577
P52789	LSDETLLEISK[HeavyK]	628.347	2	y9	1055.57	1	30.577
P52789	LSDETLLEISK[HeavyK]	628.347	2	y10	1142.6	1	30.577
P52789	NVELVEGEEGR	615.802	2	y5	547.247	1	20.555
P52789	NVELVEGEEGR	615.802	2	y6	676.289	1	20.555
P52789	NVELVEGEEGR	615.802	2	y7	775.358	1	20.555
P52789	NVELVEGEEGR	615.802	2	y9	1017.48	1	20.555
P52789	NVELVEGEEGR[HeavyR]	620.806	2	y5	557.255	1	20.555
P52789	NVELVEGEEGR[HeavyR]	620.806	2	y6	686.297	1	20.555
P52789	NVELVEGEEGR[HeavyR]	620.806	2	y7	785.366	1	20.555
P52789	NVELVEGEEGR[HeavyR]	620.806	2	y9	1027.49	1	20.555
P56134	DFSPSGIFGAFQR	714.849	2	y5	578.304	1	41.525
P56134	DFSPSGIFGAFQR	714.849	2	y6	725.372	1	41.525
P56134	DFSPSGIFGAFQR	714.849	2	y8	895.478	1	41.525
P56134	DFSPSGIFGAFQR	714.849	2	y10	1079.56	1	41.525
P56134	DFSPSGIFGAFQR[HeavyR]	719.853	2	y5	588.312	1	41.525
P56134	DFSPSGIFGAFQR[HeavyR]	719.853	2	y6	735.381	1	41.525
P56134	DFSPSGIFGAFQR[HeavyR]	719.853	2	y8	905.486	1	41.525
P56134	DFSPSGIFGAFQR[HeavyR]	719.853	2	y10	1089.57	1	41.525
P56134	LGELPSWILM[Oxid]R	665.863	2	y3	435.238	1	38.502
P56134	LGELPSWILM[Oxid]R	665.863	2	y4	548.322	1	38.502
P56134	LGELPSWILM[Oxid]R	665.863	2	y6	821.433	1	38.502
P56134	LGELPSWILM[Oxid]R	665.863	2	y7	918.486	1	38.502
P56134	LGELPSWILM[Oxid]R[HeavyR]	670.867	2	y3	445.246	1	38.502
P56134	LGELPSWILM[Oxid]R[HeavyR]	670.867	2	y4	558.33	1	38.502
P56134	LGELPSWILM[Oxid]R[HeavyR]	670.867	2	y6	831.442	1	38.502
P56134	LGELPSWILM[Oxid]R[HeavyR]	670.867	2	y7	928.494	1	38.502
P56134	LGELPSWILMR	657.865	2	y3	419.243	1	0
P56134	LGELPSWILMR	657.865	2	y4	532.327	1	0
P56134	LGELPSWILMR	657.865	2	y6	805.438	1	0
P56134	LGELPSWILMR	657.865	2	y7	902.491	1	0
P60174	DC[Carboxyamidomethyl]GATWVVLGHSER	793.873	2	y5	585.273	1	27.657
P60174	DC[Carboxyamidomethyl]GATWVVLGHSER	793.873	2	y6	698.358	1	27.657
P60174	DC[Carboxyamidomethyl]GATWVVLGHSER	793.873	2	y7	797.426	1	27.657
P60174	DC[Carboxyamidomethyl]GATWVVLGHSER	793.873	2	y8	896.494	1	27.657
P60174	DC[Carboxyamidomethyl]GATWVVLGHSER[HeavyR]	798.877	2	y5	595.282	1	27.657
P60174	DC[Carboxyamidomethyl]GATWVVLGHSER[HeavyR]	798.877	2	y6	708.366	1	27.657
P60174	DC[Carboxyamidomethyl]GATWVVLGHSER[HeavyR]	798.877	2	y7	807.434	1	27.657
P60174	DC[Carboxyamidomethyl]GATWVVLGHSER[HeavyR]	798.877	2	y8	906.503	1	27.657
P60174	QSLGELIGTLNAAK	707.899	2	y7	674.383	1	36.151
P60174	QSLGELIGTLNAAK	707.899	2	y8	787.467	1	36.151
P60174	QSLGELIGTLNAAK	707.899	2	y9	900.551	1	36.151
P60174	QSLGELIGTLNAAK	707.899	2	y11	1086.62	1	36.151
P60174	QSLGELIGTLNAAK[HeavyK]	711.906	2	y7	682.397	1	36.151
P60174	QSLGELIGTLNAAK[HeavyK]	711.906	2	y8	795.481	1	36.151
P60174	QSLGELIGTLNAAK[HeavyK]	711.906	2	y9	908.565	1	36.151
P60174	QSLGELIGTLNAAK[HeavyK]	711.906	2	y11	1094.63	1	36.151
P60174	SNVSDAVAQSTR	617.805	2	y5	562.294	1	17.332
P60174	SNVSDAVAQSTR	617.805	2	y6	661.362	1	17.332
P60174	SNVSDAVAQSTR	617.805	2	y7	732.399	1	17.332
P60174	SNVSDAVAQSTR	617.805	2	y9	934.458	1	17.332
P60174	SNVSDAVAQSTR[HeavyR]	622.809	2	y5	572.302	1	17.332
P60174	SNVSDAVAQSTR[HeavyR]	622.809	2	y6	671.371	1	17.332
P60174	SNVSDAVAQSTR[HeavyR]	622.809	2	y7	742.408	1	17.332
P60174	SNVSDAVAQSTR[HeavyR]	622.809	2	y9	944.467	1	17.332
P61247	LM[Oxid]ELHGEGSSSGK	674.314	2	y6	522.251	1	0
P61247	LM[Oxid]ELHGEGSSSGK	674.314	2	y7	651.294	1	0
P61247	LM[Oxid]ELHGEGSSSGK	674.314	2	y8	708.315	1	0
P61247	LM[Oxid]ELHGEGSSSGK	674.314	2	y9	845.374	1	0
P61247	LMELHGEGSSSGK	666.317	2	y6	522.251	1	15.408
P61247	LMELHGEGSSSGK	666.317	2	y7	651.294	1	15.408
P61247	LMELHGEGSSSGK	666.317	2	y8	708.315	1	15.408
P61247	LMELHGEGSSSGK	666.317	2	y9	845.374	1	15.408
P61247	LMELHGEGSSSGK[HeavyK]	670.324	2	y6	530.265	1	15.408
P61247	LMELHGEGSSSGK[HeavyK]	670.324	2	y7	659.308	1	15.408
P61247	LMELHGEGSSSGK[HeavyK]	670.324	2	y8	716.33	1	15.408
P61247	LMELHGEGSSSGK[HeavyK]	670.324	2	y9	853.388	1	15.408
Q01813	FLEHLSGAGK	529.785	2	y5	419.224	1	18.701
Q01813	FLEHLSGAGK	529.785	2	y6	532.308	1	18.701
Q01813	FLEHLSGAGK	529.785	2	y7	669.367	1	18.701
Q01813	FLEHLSGAGK	529.785	2	y8	798.41	1	18.701
Q01813	FLEHLSGAGK[HeavyK]	533.792	2	y5	427.239	1	18.701
Q01813	FLEHLSGAGK[HeavyK]	533.792	2	y6	540.323	1	18.701
Q01813	FLEHLSGAGK[HeavyK]	533.792	2	y7	677.382	1	18.701
Q01813	FLEHLSGAGK[HeavyK]	533.792	2	y8	806.424	1	18.701
Q01813	VGIADGHR	412.722	2	y3	369.199	1	11.303
Q01813	VGIADGHR	412.722	2	y4	484.226	1	11.303
Q01813	VGIADGHR	412.722	2	y5	555.263	1	11.303
Q01813	VGIADGHR	412.722	2	y7	725.368	1	11.303
Q01813	VGIADGHR[HeavyR]	417.726	2	y3	379.207	1	11.303
Q01813	VGIADGHR[HeavyR]	417.726	2	y4	494.234	1	11.303
Q01813	VGIADGHR[HeavyR]	417.726	2	y5	565.271	1	11.303
Q01813	VGIADGHR[HeavyR]	417.726	2	y7	735.377	1	11.303
Q02878	AIPQLQGYLR	579.835	2	y4	508.287	1	30.762
Q02878	AIPQLQGYLR	579.835	2	y5	636.346	1	30.762
Q02878	AIPQLQGYLR	579.835	2	y6	749.43	1	30.762
Q02878	AIPQLQGYLR	579.835	2	y8	974.541	1	30.762
Q02878	AIPQLQGYLR[HeavyR]	584.839	2	y4	518.296	1	30.762
Q02878	AIPQLQGYLR[HeavyR]	584.839	2	y5	646.354	1	30.762
Q02878	AIPQLQGYLR[HeavyR]	584.839	2	y6	759.438	1	30.762
Q02878	AIPQLQGYLR[HeavyR]	584.839	2	y8	984.55	1	30.762
Q02878	ASITPGTILIILTGR	763.469	2	y5	559.356	1	47.01
Q02878	ASITPGTILIILTGR	763.469	2	y6	672.44	1	47.01
Q02878	ASITPGTILIILTGR	763.469	2	y7	785.524	1	47.01
Q02878	ASITPGTILIILTGR	763.469	2	y11	1153.73	1	47.01
Q02878	ASITPGTILIILTGR[HeavyR]	768.473	2	y5	569.364	1	47.01
Q02878	ASITPGTILIILTGR[HeavyR]	768.473	2	y6	682.448	1	47.01
Q02878	ASITPGTILIILTGR[HeavyR]	768.473	2	y7	795.532	1	47.01
Q02878	ASITPGTILIILTGR[HeavyR]	768.473	2	y11	1163.74	1	47.01
Q02878	QLASGLLLVTGPLVLNR	882.541	2	y7	768.472	1	42.802
Q02878	QLASGLLLVTGPLVLNR	882.541	2	y8	869.52	1	42.802
Q02878	QLASGLLLVTGPLVLNR	882.541	2	y9	968.588	1	42.802
Q02878	QLASGLLLVTGPLVLNR	882.541	2	y10	1081.67	1	42.802
Q02878	QLASGLLLVTGPLVLNR[HeavyR]	887.545	2	y7	778.48	1	42.802
Q02878	QLASGLLLVTGPLVLNR[HeavyR]	887.545	2	y8	879.528	1	42.802
Q02878	QLASGLLLVTGPLVLNR[HeavyR]	887.545	2	y9	978.596	1	42.802
Q02878	QLASGLLLVTGPLVLNR[HeavyR]	887.545	2	y10	1091.68	1	42.802
Q04837	IYLEGK	361.708	2	y3	333.176	1	16.869
Q04837	IYLEGK	361.708	2	b2	390.238	1	16.869
Q04837	IYLEGK	361.708	2	y4	446.26	1	16.869
Q04837	IYLEGK	361.708	2	y5	609.324	1	16.869
Q04837	IYLEGK[HeavyK]	365.715	2	y3	341.191	1	16.869
Q04837	IYLEGK[HeavyK]	365.715	2	b2	390.238	1	16.869
Q04837	IYLEGK[HeavyK]	365.715	2	y4	454.275	1	16.869
Q04837	IYLEGK[HeavyK]	365.715	2	y5	617.338	1	16.869
Q04837	SGDSEVYQLGDVSQK	806.378	2	y3	362.203	1	25.187
Q04837	SGDSEVYQLGDVSQK	806.378	2	y6	633.32	1	25.187
Q04837	SGDSEVYQLGDVSQK	806.378	2	y7	746.404	1	25.187
Q04837	SGDSEVYQLGDVSQK	806.378	2	y9	1037.53	1	25.187
Q04837	SGDSEVYQLGDVSQK[HeavyK]	810.385	2	y3	370.217	1	25.187
Q04837	SGDSEVYQLGDVSQK[HeavyK]	810.385	2	y6	641.334	1	25.187
Q04837	SGDSEVYQLGDVSQK[HeavyK]	810.385	2	y7	754.418	1	25.187
Q04837	SGDSEVYQLGDVSQK[HeavyK]	810.385	2	y9	1045.54	1	25.187
Q06830	ADEGISFR	447.719	2	y3	409.219	1	21.275
Q06830	ADEGISFR	447.719	2	y4	522.303	1	21.275
Q06830	ADEGISFR	447.719	2	y5	579.324	1	21.275
Q06830	ADEGISFR	447.719	2	y6	708.367	1	21.275
Q06830	ADEGISFR[HeavyR]	452.724	2	y3	419.227	1	21.275
Q06830	ADEGISFR[HeavyR]	452.724	2	y4	532.311	1	21.275
Q06830	ADEGISFR[HeavyR]	452.724	2	y5	589.333	1	21.275
Q06830	ADEGISFR[HeavyR]	452.724	2	y6	718.375	1	21.275
Q06830	ATAVM[Oxid]PDGQFK	590.787	2	y4	479.261	1	18.13
Q06830	ATAVM[Oxid]PDGQFK	590.787	2	y6	691.34	1	18.13
Q06830	ATAVM[Oxid]PDGQFK	590.787	2	y7	838.376	1	18.13
Q06830	ATAVM[Oxid]PDGQFK	590.787	2	y8	937.444	1	18.13
Q06830	ATAVM[Oxid]PDGQFK[HeavyK]	594.794	2	y4	487.275	1	18.13
Q06830	ATAVM[Oxid]PDGQFK[HeavyK]	594.794	2	y6	699.355	1	18.13
Q06830	ATAVM[Oxid]PDGQFK[HeavyK]	594.794	2	y7	846.39	1	18.13
Q06830	ATAVM[Oxid]PDGQFK[HeavyK]	594.794	2	y8	945.458	1	18.13
Q06830	ATAVMPDGQFK	582.789	2	y4	479.261	1	22.484
Q06830	ATAVMPDGQFK	582.789	2	y6	691.34	1	22.484
Q06830	ATAVMPDGQFK	582.789	2	y7	822.381	1	22.484
Q06830	ATAVMPDGQFK	582.789	2	y8	921.449	1	22.484
Q06830	ATAVMPDGQFK[HeavyK]	586.797	2	y4	487.275	1	22.484
Q06830	ATAVMPDGQFK[HeavyK]	586.797	2	y6	699.355	1	22.484
Q06830	ATAVMPDGQFK[HeavyK]	586.797	2	y7	830.395	1	22.484
Q06830	ATAVMPDGQFK[HeavyK]	586.797	2	y8	929.464	1	22.484
Q06830	DISLSDYK	470.735	2	b2	316.15	1	25.077
Q06830	DISLSDYK	470.735	2	y4	512.235	1	25.077
Q06830	DISLSDYK	470.735	2	y5	625.319	1	25.077
Q06830	DISLSDYK	470.735	2	y6	712.351	1	25.077
Q06830	DISLSDYK[HeavyK]	474.742	2	b2	316.15	1	25.077
Q06830	DISLSDYK[HeavyK]	474.742	2	y4	520.249	1	25.077
Q06830	DISLSDYK[HeavyK]	474.742	2	y5	633.333	1	25.077
Q06830	DISLSDYK[HeavyK]	474.742	2	y6	720.365	1	25.077
Q06830	IGHPAPNFK	490.769	2	y3	408.224	1	14.922
Q06830	IGHPAPNFK	490.769	2	y4	505.276	1	14.922
Q06830	IGHPAPNFK	490.769	2	y5	576.314	1	14.922
Q06830	IGHPAPNFK	490.769	2	y6	673.366	1	14.922
Q06830	IGHPAPNFK[HeavyK]	494.776	2	y3	416.238	1	14.922
Q06830	IGHPAPNFK[HeavyK]	494.776	2	y4	513.291	1	14.922
Q06830	IGHPAPNFK[HeavyK]	494.776	2	y5	584.328	1	14.922
Q06830	IGHPAPNFK[HeavyK]	494.776	2	y6	681.38	1	14.922
Q06830	LVQAFQFTDK	598.819	2	y4	510.255	1	28.685
Q06830	LVQAFQFTDK	598.819	2	y6	785.382	1	28.685
Q06830	LVQAFQFTDK	598.819	2	y7	856.419	1	28.685
Q06830	LVQAFQFTDK	598.819	2	y8	984.478	1	28.685
Q06830	LVQAFQFTDK[HeavyK]	602.826	2	y4	518.27	1	28.685
Q06830	LVQAFQFTDK[HeavyK]	602.826	2	y6	793.397	1	28.685
Q06830	LVQAFQFTDK[HeavyK]	602.826	2	y7	864.434	1	28.685
Q06830	LVQAFQFTDK[HeavyK]	602.826	2	y8	992.492	1	28.685
Q06830	QGGLGPM[Oxid]NIPLVSDPK	819.93	2	y4	446.224	1	30.367
Q06830	QGGLGPM[Oxid]NIPLVSDPK	819.93	2	y5	545.292	1	30.367
Q06830	QGGLGPM[Oxid]NIPLVSDPK	819.93	2	y7	755.429	1	30.367
Q06830	QGGLGPM[Oxid]NIPLVSDPK	819.93	2	y12	1283.67	1	30.367
Q06830	QGGLGPM[Oxid]NIPLVSDPK[HeavyK]	823.937	2	y4	454.238	1	30.367
Q06830	QGGLGPM[Oxid]NIPLVSDPK[HeavyK]	823.937	2	y5	553.307	1	30.367
Q06830	QGGLGPM[Oxid]NIPLVSDPK[HeavyK]	823.937	2	y7	763.443	1	30.367
Q06830	QGGLGPM[Oxid]NIPLVSDPK[HeavyK]	823.937	2	y12	1291.68	1	30.367
Q06830	QGGLGPMNIPLVSDPK	811.932	2	y4	446.224	1	34.975
Q06830	QGGLGPMNIPLVSDPK	811.932	2	y7	755.429	1	34.975
Q06830	QGGLGPMNIPLVSDPK	811.932	2	y11	1210.65	1	34.975
Q06830	QGGLGPMNIPLVSDPK	811.932	2	y12	1267.67	1	34.975
Q06830	QGGLGPMNIPLVSDPK[HeavyK]	815.939	2	y4	454.238	1	34.975
Q06830	QGGLGPMNIPLVSDPK[HeavyK]	815.939	2	y7	763.443	1	34.975
Q06830	QGGLGPMNIPLVSDPK[HeavyK]	815.939	2	y11	1218.66	1	34.975
Q06830	QGGLGPMNIPLVSDPK[HeavyK]	815.939	2	y12	1275.68	1	34.975
Q06830	TIAQDYGVLK	554.306	2	y5	579.35	1	25.365
Q06830	TIAQDYGVLK	554.306	2	y6	694.377	1	25.365
Q06830	TIAQDYGVLK	554.306	2	y7	822.435	1	25.365
Q06830	TIAQDYGVLK	554.306	2	y8	893.472	1	25.365
Q06830	TIAQDYGVLK[HeavyK]	558.313	2	y5	587.364	1	25.365
Q06830	TIAQDYGVLK[HeavyK]	558.313	2	y6	702.391	1	25.365
Q06830	TIAQDYGVLK[HeavyK]	558.313	2	y7	830.449	1	25.365
Q06830	TIAQDYGVLK[HeavyK]	558.313	2	y8	901.486	1	25.365
Q07065	ASVSQVEADLK	573.804	2	y5	575.303	1	23.917
Q07065	ASVSQVEADLK	573.804	2	y6	674.371	1	23.917
Q07065	ASVSQVEADLK	573.804	2	y7	802.43	1	23.917
Q07065	ASVSQVEADLK	573.804	2	y8	889.462	1	23.917
Q07065	ASVSQVEADLK[HeavyK]	577.811	2	y5	583.317	1	23.917
Q07065	ASVSQVEADLK[HeavyK]	577.811	2	y6	682.386	1	23.917
Q07065	ASVSQVEADLK[HeavyK]	577.811	2	y7	810.444	1	23.917
Q07065	ASVSQVEADLK[HeavyK]	577.811	2	y8	897.476	1	23.917
Q07065	HSEAFEALQQK	644.32	2	y5	587.351	1	18.637
Q07065	HSEAFEALQQK	644.32	2	y7	863.462	1	18.637
Q07065	HSEAFEALQQK	644.32	2	y8	934.499	1	18.637
Q07065	HSEAFEALQQK	644.32	2	y9	1063.54	1	18.637
Q07065	HSEAFEALQQK[HeavyK]	648.327	2	y5	595.365	1	18.637
Q07065	HSEAFEALQQK[HeavyK]	648.327	2	y7	871.476	1	18.637
Q07065	HSEAFEALQQK[HeavyK]	648.327	2	y8	942.513	1	18.637
Q07065	HSEAFEALQQK[HeavyK]	648.327	2	y9	1071.56	1	18.637
Q07065	SINDNIAIFTEVQK	796.42	2	y5	604.33	1	34.603
Q07065	SINDNIAIFTEVQK	796.42	2	y6	751.398	1	34.603
Q07065	SINDNIAIFTEVQK	796.42	2	y7	864.482	1	34.603
Q07065	SINDNIAIFTEVQK	796.42	2	y8	935.519	1	34.603
Q07065	SINDNIAIFTEVQK[HeavyK]	800.427	2	y5	612.344	1	34.603
Q07065	SINDNIAIFTEVQK[HeavyK]	800.427	2	y6	759.412	1	34.603
Q07065	SINDNIAIFTEVQK[HeavyK]	800.427	2	y7	872.496	1	34.603
Q07065	SINDNIAIFTEVQK[HeavyK]	800.427	2	y8	943.533	1	34.603
Q07065	SVGELPSTVESLQK	737.393	2	y4	475.287	1	27.819
Q07065	SVGELPSTVESLQK	737.393	2	y9	988.53	1	27.819
Q07065	SVGELPSTVESLQK	737.393	2	y10	1101.62	1	27.819
Q07065	SVGELPSTVESLQK	737.393	2	y12	1287.68	1	27.819
Q07065	SVGELPSTVESLQK[HeavyK]	741.4	2	y4	483.301	1	27.819
Q07065	SVGELPSTVESLQK[HeavyK]	741.4	2	y9	996.545	1	27.819
Q07065	SVGELPSTVESLQK[HeavyK]	741.4	2	y10	1109.63	1	27.819
Q07065	SVGELPSTVESLQK[HeavyK]	741.4	2	y12	1295.69	1	27.819
Q14165	FAEVYFAQSQQK	723.357	2	y4	490.261	1	26.882
Q14165	FAEVYFAQSQQK	723.357	2	y6	689.357	1	26.882
Q14165	FAEVYFAQSQQK	723.357	2	y7	836.426	1	26.882
Q14165	FAEVYFAQSQQK	723.357	2	y8	999.489	1	26.882
Q14165	FAEVYFAQSQQK[HeavyK]	727.364	2	y4	498.276	1	26.882
Q14165	FAEVYFAQSQQK[HeavyK]	727.364	2	y6	697.371	1	26.882
Q14165	FAEVYFAQSQQK[HeavyK]	727.364	2	y7	844.44	1	26.882
Q14165	FAEVYFAQSQQK[HeavyK]	727.364	2	y8	1007.5	1	26.882
Q14165	LNGHVVVK	433.266	2	y5	581.376	1	12.037
Q14165	LNGHVVVK	433.266	2	b5	620.351	1	12.037
Q14165	LNGHVVVK	433.266	2	y6	638.398	1	12.037
Q14165	LNGHVVVK	433.266	2	y7	752.441	1	12.037
Q14165	LNGHVVVK[HeavyK]	437.273	2	y5	589.391	1	12.037
Q14165	LNGHVVVK[HeavyK]	437.273	2	b5	620.351	1	12.037
Q14165	LNGHVVVK[HeavyK]	437.273	2	y6	646.412	1	12.037
Q14165	LNGHVVVK[HeavyK]	437.273	2	y7	760.455	1	12.037
Q14165	LQPHPGLEK	509.788	2	y3	389.239	1	13.435
Q14165	LQPHPGLEK	509.788	2	y5	543.313	1	13.435
Q14165	LQPHPGLEK	509.788	2	y6	680.372	1	13.435
Q14165	LQPHPGLEK	509.788	2	y7	777.425	1	13.435
Q14165	LQPHPGLEK[HeavyK]	513.795	2	y3	397.253	1	13.435
Q14165	LQPHPGLEK[HeavyK]	513.795	2	y5	551.327	1	13.435
Q14165	LQPHPGLEK[HeavyK]	513.795	2	y6	688.386	1	13.435
Q14165	LQPHPGLEK[HeavyK]	513.795	2	y7	785.439	1	13.435
Q14165	LSVQGEVSTFTGK	676.856	2	y6	640.33	1	29.391
Q14165	LSVQGEVSTFTGK	676.856	2	y7	739.398	1	29.391
Q14165	LSVQGEVSTFTGK	676.856	2	y9	925.462	1	29.391
Q14165	LSVQGEVSTFTGK	676.856	2	y10	1053.52	1	29.391
Q14165	LSVQGEVSTFTGK[HeavyK]	680.864	2	y6	648.344	1	29.391
Q14165	LSVQGEVSTFTGK[HeavyK]	680.864	2	y7	747.412	1	29.391
Q14165	LSVQGEVSTFTGK[HeavyK]	680.864	2	y9	933.476	1	29.391
Q14165	LSVQGEVSTFTGK[HeavyK]	680.864	2	y10	1061.54	1	29.391
Q14165	SNPEDQILYQTER	796.881	2	y4	533.267	1	26.797
Q14165	SNPEDQILYQTER	796.881	2	y5	696.331	1	26.797
Q14165	SNPEDQILYQTER	796.881	2	y6	809.415	1	26.797
Q14165	SNPEDQILYQTER	796.881	2	y7	922.499	1	26.797
Q14165	SNPEDQILYQTER[HeavyR]	801.885	2	y4	543.276	1	26.797
Q14165	SNPEDQILYQTER[HeavyR]	801.885	2	y5	706.339	1	26.797
Q14165	SNPEDQILYQTER[HeavyR]	801.885	2	y6	819.423	1	26.797
Q14165	SNPEDQILYQTER[HeavyR]	801.885	2	y7	932.507	1	26.797
Q14697	AFFAGSQR	442.225	2	b2	366.181	1	18.98
Q14697	AFFAGSQR	442.225	2	y4	447.231	1	18.98
Q14697	AFFAGSQR	442.225	2	y5	518.268	1	18.98
Q14697	AFFAGSQR	442.225	2	y6	665.336	1	18.98
Q14697	AFFAGSQR[HeavyR]	447.229	2	b2	366.181	1	18.98
Q14697	AFFAGSQR[HeavyR]	447.229	2	y4	457.239	1	18.98
Q14697	AFFAGSQR[HeavyR]	447.229	2	y5	528.276	1	18.98
Q14697	AFFAGSQR[HeavyR]	447.229	2	y6	675.344	1	18.98
Q14697	DPAEGDGAQPEETPR	784.845	2	y6	728.357	1	16.234
Q14697	DPAEGDGAQPEETPR	784.845	2	y7	856.415	1	16.234
Q14697	DPAEGDGAQPEETPR	784.845	2	y9	984.474	1	16.234
Q14697	DPAEGDGAQPEETPR	784.845	2	y11	1156.52	1	16.234
Q14697	DPAEGDGAQPEETPR[HeavyR]	789.849	2	y6	738.365	1	16.234
Q14697	DPAEGDGAQPEETPR[HeavyR]	789.849	2	y7	866.424	1	16.234
Q14697	DPAEGDGAQPEETPR[HeavyR]	789.849	2	y9	994.482	1	16.234
Q14697	DPAEGDGAQPEETPR[HeavyR]	789.849	2	y11	1166.53	1	16.234
Q14697	LSFQHDPETSVLVLR	870.968	2	y7	787.503	1	30.932
Q14697	LSFQHDPETSVLVLR	870.968	2	y9	1013.6	1	30.932
Q14697	LSFQHDPETSVLVLR	870.968	2	y10	1128.62	1	30.932
Q14697	LSFQHDPETSVLVLR	870.968	2	y11	1265.68	1	30.932
Q14697	LSFQHDPETSVLVLR[HeavyR]	875.972	2	y7	797.511	1	30.932
Q14697	LSFQHDPETSVLVLR[HeavyR]	875.972	2	y9	1023.61	1	30.932
Q14697	LSFQHDPETSVLVLR[HeavyR]	875.972	2	y10	1138.63	1	30.932
Q14697	LSFQHDPETSVLVLR[HeavyR]	875.972	2	y11	1275.69	1	30.932
Q14697	QEFLLR	403.232	2	y3	401.287	1	24.582
Q14697	QEFLLR	403.232	2	b3	518.26	1	24.582
Q14697	QEFLLR	403.232	2	y4	548.355	1	24.582
Q14697	QEFLLR	403.232	2	y5	677.398	1	24.582
Q14697	QEFLLR[HeavyR]	408.236	2	y3	411.295	1	24.582
Q14697	QEFLLR[HeavyR]	408.236	2	b3	518.26	1	24.582
Q14697	QEFLLR[HeavyR]	408.236	2	y4	558.363	1	24.582
Q14697	QEFLLR[HeavyR]	408.236	2	y5	687.406	1	24.582
Q15084	GSTAPVGGGAFPTIVER	808.425	2	y6	714.414	1	29.963
Q15084	GSTAPVGGGAFPTIVER	808.425	2	y10	1046.56	1	29.963
Q15084	GSTAPVGGGAFPTIVER	808.425	2	y11	1103.58	1	29.963
Q15084	GSTAPVGGGAFPTIVER	808.425	2	y13	1299.7	1	29.963
Q15084	GSTAPVGGGAFPTIVER[HeavyR]	813.43	2	y6	724.422	1	29.963
Q15084	GSTAPVGGGAFPTIVER[HeavyR]	813.43	2	y10	1056.57	1	29.963
Q15084	GSTAPVGGGAFPTIVER[HeavyR]	813.43	2	y11	1113.59	1	29.963
Q15084	GSTAPVGGGAFPTIVER[HeavyR]	813.43	2	y13	1309.71	1	29.963
Q15084	NLEPEWAAAASEVK	757.878	2	y7	675.367	1	31.524
Q15084	NLEPEWAAAASEVK	757.878	2	y8	746.404	1	31.524
Q15084	NLEPEWAAAASEVK	757.878	2	y9	932.483	1	31.524
Q15084	NLEPEWAAAASEVK	757.878	2	y11	1158.58	1	31.524
Q15084	NLEPEWAAAASEVK[HeavyK]	761.885	2	y7	683.381	1	31.524
Q15084	NLEPEWAAAASEVK[HeavyK]	761.885	2	y8	754.418	1	31.524
Q15084	NLEPEWAAAASEVK[HeavyK]	761.885	2	y9	940.497	1	31.524
Q15084	NLEPEWAAAASEVK[HeavyK]	761.885	2	y11	1166.59	1	31.524
Q16698	DPDM[Oxid]VQNTVSELIK	802.895	2	y5	589.355	1	34.77
Q16698	DPDM[Oxid]VQNTVSELIK	802.895	2	y7	789.471	1	34.77
Q16698	DPDM[Oxid]VQNTVSELIK	802.895	2	y8	903.514	1	34.77
Q16698	DPDM[Oxid]VQNTVSELIK	802.895	2	y9	1031.57	1	34.77
Q16698	DPDM[Oxid]VQNTVSELIK[HeavyK]	806.903	2	y5	597.369	1	34.77
Q16698	DPDM[Oxid]VQNTVSELIK[HeavyK]	806.903	2	y7	797.485	1	34.77
Q16698	DPDM[Oxid]VQNTVSELIK[HeavyK]	806.903	2	y8	911.528	1	34.77
Q16698	DPDM[Oxid]VQNTVSELIK[HeavyK]	806.903	2	y9	1039.59	1	34.77
Q16698	DPDMVQNTVSELIK	794.898	2	y5	589.355	1	0
Q16698	DPDMVQNTVSELIK	794.898	2	y7	789.471	1	0
Q16698	DPDMVQNTVSELIK	794.898	2	y8	903.514	1	0
Q16698	DPDMVQNTVSELIK	794.898	2	y9	1031.57	1	0
Q16698	EQWDTIEELIR	716.359	2	y5	659.372	1	39.512
Q16698	EQWDTIEELIR	716.359	2	y7	873.504	1	39.512
Q16698	EQWDTIEELIR	716.359	2	y8	988.53	1	39.512
Q16698	EQWDTIEELIR	716.359	2	y9	1174.61	1	39.512
Q16698	EQWDTIEELIR[HeavyR]	721.363	2	y5	669.38	1	39.512
Q16698	EQWDTIEELIR[HeavyR]	721.363	2	y7	883.512	1	39.512
Q16698	EQWDTIEELIR[HeavyR]	721.363	2	y8	998.539	1	39.512
Q16698	EQWDTIEELIR[HeavyR]	721.363	2	y9	1184.62	1	39.512
Q16698	FFSPLQK	433.742	2	y3	388.255	1	25.607
Q16698	FFSPLQK	433.742	2	y4	485.308	1	25.607
Q16698	FFSPLQK	433.742	2	y5	572.34	1	25.607
Q16698	FFSPLQK	433.742	2	y6	719.408	1	25.607
Q16698	FFSPLQK[HeavyK]	437.749	2	y3	396.269	1	25.607
Q16698	FFSPLQK[HeavyK]	437.749	2	y4	493.322	1	25.607
Q16698	FFSPLQK[HeavyK]	437.749	2	y5	580.354	1	25.607
Q16698	FFSPLQK[HeavyK]	437.749	2	y6	727.422	1	25.607
Q16698	FNVIQPGPIK	556.827	2	y5	511.323	1	27.431
Q16698	FNVIQPGPIK	556.827	2	y6	639.382	1	27.431
Q16698	FNVIQPGPIK	556.827	2	y7	752.466	1	27.431
Q16698	FNVIQPGPIK	556.827	2	y8	851.534	1	27.431
Q16698	FNVIQPGPIK[HeavyK]	560.834	2	y5	519.338	1	27.431
Q16698	FNVIQPGPIK[HeavyK]	560.834	2	y6	647.396	1	27.431
Q16698	FNVIQPGPIK[HeavyK]	560.834	2	y7	760.48	1	27.431
Q16698	FNVIQPGPIK[HeavyK]	560.834	2	y8	859.549	1	27.431
Q16790	EGDDQSHWR	565.237	2	y3	498.257	1	12.58
Q16790	EGDDQSHWR	565.237	2	y4	585.289	1	12.58
Q16790	EGDDQSHWR	565.237	2	y5	713.347	1	12.58
Q16790	EGDDQSHWR	565.237	2	y6	828.374	1	12.58
Q16790	EGDDQSHWR[HeavyR]	570.241	2	y3	508.265	1	12.58
Q16790	EGDDQSHWR[HeavyR]	570.241	2	y4	595.297	1	12.58
Q16790	EGDDQSHWR[HeavyR]	570.241	2	y5	723.356	1	12.58
Q16790	EGDDQSHWR[HeavyR]	570.241	2	y6	838.382	1	12.58
Q16790	QLHTLSDTLWGPGDSR	891.942	2	y6	588.273	1	28.874
Q16790	QLHTLSDTLWGPGDSR	891.942	2	y7	774.352	1	28.874
Q16790	QLHTLSDTLWGPGDSR	891.942	2	y9	988.484	1	28.874
Q16790	QLHTLSDTLWGPGDSR	891.942	2	y11	1190.54	1	28.874
Q16790	QLHTLSDTLWGPGDSR[HeavyR]	896.946	2	y6	598.281	1	28.874
Q16790	QLHTLSDTLWGPGDSR[HeavyR]	896.946	2	y7	784.361	1	28.874
Q16790	QLHTLSDTLWGPGDSR[HeavyR]	896.946	2	y9	998.492	1	28.874
Q16790	QLHTLSDTLWGPGDSR[HeavyR]	896.946	2	y11	1200.55	1	28.874
Q16790	VIEASFPAGVDSSPR	766.391	2	y4	446.235	1	27.514
Q16790	VIEASFPAGVDSSPR	766.391	2	y9	885.442	1	27.514
Q16790	VIEASFPAGVDSSPR	766.391	2	y10	1032.51	1	27.514
Q16790	VIEASFPAGVDSSPR	766.391	2	y11	1119.54	1	27.514
Q16790	VIEASFPAGVDSSPR[HeavyR]	771.395	2	y4	456.244	1	27.514
Q16790	VIEASFPAGVDSSPR[HeavyR]	771.395	2	y9	895.45	1	27.514
Q16790	VIEASFPAGVDSSPR[HeavyR]	771.395	2	y10	1042.52	1	27.514
Q16790	VIEASFPAGVDSSPR[HeavyR]	771.395	2	y11	1129.55	1	27.514
Q6PIJ6	NALEVDLGYLIITAAR	866.486	2	y4	418.24	1	48.091
Q6PIJ6	NALEVDLGYLIITAAR	866.486	2	y5	531.324	1	48.091
Q6PIJ6	NALEVDLGYLIITAAR	866.486	2	y9	977.577	1	48.091
Q6PIJ6	NALEVDLGYLIITAAR	866.486	2	y11	1205.69	1	48.091
Q6PIJ6	NALEVDLGYLIITAAR[HeavyR]	871.49	2	y4	428.249	1	48.091
Q6PIJ6	NALEVDLGYLIITAAR[HeavyR]	871.49	2	y5	541.333	1	48.091
Q6PIJ6	NALEVDLGYLIITAAR[HeavyR]	871.49	2	y9	987.586	1	48.091
Q6PIJ6	NALEVDLGYLIITAAR[HeavyR]	871.49	2	y11	1215.7	1	48.091
Q6PIJ6	VENAPIVNR	506.283	2	y4	501.314	1	16.365
Q6PIJ6	VENAPIVNR	506.283	2	y5	598.367	1	16.365
Q6PIJ6	VENAPIVNR	506.283	2	y6	669.404	1	16.365
Q6PIJ6	VENAPIVNR	506.283	2	y7	783.447	1	16.365
Q6PIJ6	VENAPIVNR[HeavyR]	511.287	2	y4	511.322	1	16.365
Q6PIJ6	VENAPIVNR[HeavyR]	511.287	2	y5	608.375	1	16.365
Q6PIJ6	VENAPIVNR[HeavyR]	511.287	2	y6	679.412	1	16.365
Q6PIJ6	VENAPIVNR[HeavyR]	511.287	2	y7	793.455	1	16.365
Q6PIJ6	YDFEDDEESTIYAPR	925.392	2	y3	343.208	1	30.923
Q6PIJ6	YDFEDDEESTIYAPR	925.392	2	y4	506.272	1	30.923
Q6PIJ6	YDFEDDEESTIYAPR	925.392	2	y7	807.435	1	30.923
Q6PIJ6	YDFEDDEESTIYAPR	925.392	2	y8	936.478	1	30.923
Q6PIJ6	YDFEDDEESTIYAPR[HeavyR]	930.396	2	y3	353.217	1	30.923
Q6PIJ6	YDFEDDEESTIYAPR[HeavyR]	930.396	2	y4	516.28	1	30.923
Q6PIJ6	YDFEDDEESTIYAPR[HeavyR]	930.396	2	y7	817.444	1	30.923
Q6PIJ6	YDFEDDEESTIYAPR[HeavyR]	930.396	2	y8	946.486	1	30.923
Q7Z3C6	DEFAQLFQYK	644.814	2	y4	585.303	1	37.488
Q7Z3C6	DEFAQLFQYK	644.814	2	y5	698.387	1	37.488
Q7Z3C6	DEFAQLFQYK	644.814	2	y6	826.445	1	37.488
Q7Z3C6	DEFAQLFQYK	644.814	2	y7	897.482	1	37.488
Q7Z3C6	DEFAQLFQYK[HeavyK]	648.821	2	y4	593.317	1	37.488
Q7Z3C6	DEFAQLFQYK[HeavyK]	648.821	2	y5	706.401	1	37.488
Q7Z3C6	DEFAQLFQYK[HeavyK]	648.821	2	y6	834.459	1	37.488
Q7Z3C6	DEFAQLFQYK[HeavyK]	648.821	2	y7	905.497	1	37.488
Q7Z3C6	LPGLGEAVFFTR	653.861	2	y4	570.303	1	37.755
Q7Z3C6	LPGLGEAVFFTR	653.861	2	y6	740.408	1	37.755
Q7Z3C6	LPGLGEAVFFTR	653.861	2	y8	926.473	1	37.755
Q7Z3C6	LPGLGEAVFFTR	653.861	2	y10	1096.58	1	37.755
Q7Z3C6	LPGLGEAVFFTR[HeavyR]	658.865	2	y4	580.311	1	37.755
Q7Z3C6	LPGLGEAVFFTR[HeavyR]	658.865	2	y6	750.417	1	37.755
Q7Z3C6	LPGLGEAVFFTR[HeavyR]	658.865	2	y8	936.481	1	37.755
Q7Z3C6	LPGLGEAVFFTR[HeavyR]	658.865	2	y10	1106.59	1	37.755
Q7Z3C6	YGGITDPGTVPR	616.817	2	y3	371.24	1	22.804
Q7Z3C6	YGGITDPGTVPR	616.817	2	y6	626.362	1	22.804
Q7Z3C6	YGGITDPGTVPR	616.817	2	y7	741.388	1	22.804
Q7Z3C6	YGGITDPGTVPR	616.817	2	y8	842.436	1	22.804
Q7Z3C6	YGGITDPGTVPR[HeavyR]	621.821	2	y3	381.248	1	22.804
Q7Z3C6	YGGITDPGTVPR[HeavyR]	621.821	2	y6	636.37	1	22.804
Q7Z3C6	YGGITDPGTVPR[HeavyR]	621.821	2	y7	751.397	1	22.804
Q7Z3C6	YGGITDPGTVPR[HeavyR]	621.821	2	y8	852.444	1	22.804
Q8N4U5	FQEILEETPSALDQTTEWIK	1189.59	2	y3	446.276	1	40.383
Q8N4U5	FQEILEETPSALDQTTEWIK	1189.59	2	y8	1020.5	1	40.383
Q8N4U5	FQEILEETPSALDQTTEWIK	1189.59	2	y12	1388.7	1	40.383
Q8N4U5	FQEILEETPSALDQTTEWIK	1189.59	2	y13	1489.75	1	40.383
Q8N4U5	FQEILEETPSALDQTTEWIK[HeavyK]	1193.6	2	y3	454.29	1	40.383
Q8N4U5	FQEILEETPSALDQTTEWIK[HeavyK]	1193.6	2	y8	1028.51	1	40.383
Q8N4U5	FQEILEETPSALDQTTEWIK[HeavyK]	1193.6	2	y12	1396.72	1	40.383
Q8N4U5	FQEILEETPSALDQTTEWIK[HeavyK]	1193.6	2	y13	1497.77	1	40.383
Q8N4U5	LLFNEEAM[Oxid]GK	584.289	2	y4	422.206	1	23.816
Q8N4U5	LLFNEEAM[Oxid]GK	584.289	2	y5	551.249	1	23.816
Q8N4U5	LLFNEEAM[Oxid]GK	584.289	2	y7	794.334	1	23.816
Q8N4U5	LLFNEEAM[Oxid]GK	584.289	2	y8	941.403	1	23.816
Q8N4U5	LLFNEEAM[Oxid]GK[HeavyK]	588.296	2	y4	430.22	1	23.816
Q8N4U5	LLFNEEAM[Oxid]GK[HeavyK]	588.296	2	y5	559.263	1	23.816
Q8N4U5	LLFNEEAM[Oxid]GK[HeavyK]	588.296	2	y7	802.349	1	23.816
Q8N4U5	LLFNEEAM[Oxid]GK[HeavyK]	588.296	2	y8	949.417	1	23.816
Q8N4U5	LLFNEEAMGK	576.292	2	y4	406.211	1	27.956
Q8N4U5	LLFNEEAMGK	576.292	2	y6	664.297	1	27.956
Q8N4U5	LLFNEEAMGK	576.292	2	y7	778.339	1	27.956
Q8N4U5	LLFNEEAMGK	576.292	2	y8	925.408	1	27.956
Q8N4U5	LLFNEEAMGK[HeavyK]	580.299	2	y4	414.226	1	27.956
Q8N4U5	LLFNEEAMGK[HeavyK]	580.299	2	y6	672.311	1	27.956
Q8N4U5	LLFNEEAMGK[HeavyK]	580.299	2	y7	786.354	1	27.956
Q8N4U5	LLFNEEAMGK[HeavyK]	580.299	2	y8	933.422	1	27.956
Q8NEM8	FVSEDLHR	501.754	2	y3	425.261	1	16.616
Q8NEM8	FVSEDLHR	501.754	2	y4	540.288	1	16.616
Q8NEM8	FVSEDLHR	501.754	2	y5	669.331	1	16.616
Q8NEM8	FVSEDLHR	501.754	2	y6	756.363	1	16.616
Q8NEM8	FVSEDLHR[HeavyR]	506.758	2	y3	435.27	1	16.616
Q8NEM8	FVSEDLHR[HeavyR]	506.758	2	y4	550.297	1	16.616
Q8NEM8	FVSEDLHR[HeavyR]	506.758	2	y5	679.339	1	16.616
Q8NEM8	FVSEDLHR[HeavyR]	506.758	2	y6	766.371	1	16.616
Q8NEM8	HTALHLTK	460.769	2	y3	361.244	1	11.361
Q8NEM8	HTALHLTK	460.769	2	b3	423.235	1	11.361
Q8NEM8	HTALHLTK	460.769	2	y6	682.424	1	11.361
Q8NEM8	HTALHLTK	460.769	2	y7	783.472	1	11.361
Q8NEM8	HTALHLTK[HeavyK]	464.776	2	y3	369.258	1	11.361
Q8NEM8	HTALHLTK[HeavyK]	464.776	2	b3	423.235	1	11.361
Q8NEM8	HTALHLTK[HeavyK]	464.776	2	y6	690.438	1	11.361
Q8NEM8	HTALHLTK[HeavyK]	464.776	2	y7	791.486	1	11.361
Q8NEM8	NEDIKPLSSK	565.806	2	y5	531.313	1	14.339
Q8NEM8	NEDIKPLSSK	565.806	2	y6	659.408	1	14.339
Q8NEM8	NEDIKPLSSK	565.806	2	y7	772.492	1	14.339
Q8NEM8	NEDIKPLSSK	565.806	2	y8	887.519	1	14.339
Q8NEM8	NEDIKPLSSK[HeavyK]	569.813	2	y5	539.327	1	14.339
Q8NEM8	NEDIKPLSSK[HeavyK]	569.813	2	y6	667.422	1	14.339
Q8NEM8	NEDIKPLSSK[HeavyK]	569.813	2	y7	780.506	1	14.339
Q8NEM8	NEDIKPLSSK[HeavyK]	569.813	2	y8	895.533	1	14.339
Q8NEM8	SLESLSPLK	487.282	2	y3	357.249	1	27.02
Q8NEM8	SLESLSPLK	487.282	2	y4	444.281	1	27.02
Q8NEM8	SLESLSPLK	487.282	2	y6	644.397	1	27.02
Q8NEM8	SLESLSPLK	487.282	2	y7	773.44	1	27.02
Q8NEM8	SLESLSPLK[HeavyK]	491.289	2	y3	365.263	1	27.02
Q8NEM8	SLESLSPLK[HeavyK]	491.289	2	y4	452.295	1	27.02
Q8NEM8	SLESLSPLK[HeavyK]	491.289	2	y6	652.411	1	27.02
Q8NEM8	SLESLSPLK[HeavyK]	491.289	2	y7	781.454	1	27.02
Q8NG50	ENEDSM[Oxid]VPLPK	637.8	2	y4	454.302	1	21.026
Q8NG50	ENEDSM[Oxid]VPLPK	637.8	2	y5	553.37	1	21.026
Q8NG50	ENEDSM[Oxid]VPLPK	637.8	2	y7	787.438	1	21.026
Q8NG50	ENEDSM[Oxid]VPLPK	637.8	2	y8	902.465	1	21.026
Q8NG50	ENEDSM[Oxid]VPLPK[HeavyK]	641.807	2	y4	462.316	1	21.026
Q8NG50	ENEDSM[Oxid]VPLPK[HeavyK]	641.807	2	y5	561.385	1	21.026
Q8NG50	ENEDSM[Oxid]VPLPK[HeavyK]	641.807	2	y7	795.452	1	21.026
Q8NG50	ENEDSM[Oxid]VPLPK[HeavyK]	641.807	2	y8	910.479	1	21.026
Q8NG50	ENEDSMVPLPK	629.803	2	y4	454.302	1	25.518
Q8NG50	ENEDSMVPLPK	629.803	2	y5	553.37	1	25.518
Q8NG50	ENEDSMVPLPK	629.803	2	y7	771.443	1	25.518
Q8NG50	ENEDSMVPLPK	629.803	2	y8	886.47	1	25.518
Q8NG50	ENEDSMVPLPK[HeavyK]	633.81	2	y4	462.316	1	25.518
Q8NG50	ENEDSMVPLPK[HeavyK]	633.81	2	y5	561.385	1	25.518
Q8NG50	ENEDSMVPLPK[HeavyK]	633.81	2	y7	779.457	1	25.518
Q8NG50	ENEDSMVPLPK[HeavyK]	633.81	2	y8	894.484	1	25.518
Q8NG50	IAVEYRPSEDIVGVR	851.96	2	y3	331.208	1	26.995
Q8NG50	IAVEYRPSEDIVGVR	851.96	2	y5	543.361	1	26.995
Q8NG50	IAVEYRPSEDIVGVR	851.96	2	y6	658.388	1	26.995
Q8NG50	IAVEYRPSEDIVGVR	851.96	2	y9	971.515	1	26.995
Q8NG50	IAVEYRPSEDIVGVR[HeavyR]	856.964	2	y3	341.217	1	26.995
Q8NG50	IAVEYRPSEDIVGVR[HeavyR]	856.964	2	y5	553.369	1	26.995
Q8NG50	IAVEYRPSEDIVGVR[HeavyR]	856.964	2	y6	668.396	1	26.995
Q8NG50	IAVEYRPSEDIVGVR[HeavyR]	856.964	2	y9	981.523	1	26.995
Q8NG50	LLIVVLESGK	535.845	2	y5	533.292	1	33.397
Q8NG50	LLIVVLESGK	535.845	2	y6	632.361	1	33.397
Q8NG50	LLIVVLESGK	535.845	2	y7	731.429	1	33.397
Q8NG50	LLIVVLESGK	535.845	2	y8	844.513	1	33.397
Q8NG50	LLIVVLESGK[HeavyK]	539.852	2	y5	541.307	1	33.397
Q8NG50	LLIVVLESGK[HeavyK]	539.852	2	y6	640.375	1	33.397
Q8NG50	LLIVVLESGK[HeavyK]	539.852	2	y7	739.443	1	33.397
Q8NG50	LLIVVLESGK[HeavyK]	539.852	2	y8	852.528	1	33.397
Q8NG50	LQELSDLEER	616.312	2	y4	546.288	1	25.272
Q8NG50	LQELSDLEER	616.312	2	y6	748.347	1	25.272
Q8NG50	LQELSDLEER	616.312	2	y7	861.431	1	25.272
Q8NG50	LQELSDLEER	616.312	2	y8	990.473	1	25.272
Q8NG50	LQELSDLEER[HeavyR]	621.316	2	y4	556.296	1	25.272
Q8NG50	LQELSDLEER[HeavyR]	621.316	2	y6	758.355	1	25.272
Q8NG50	LQELSDLEER[HeavyR]	621.316	2	y7	871.439	1	25.272
Q8NG50	LQELSDLEER[HeavyR]	621.316	2	y8	1000.48	1	25.272
Q8NG50	SPGIGLVEEPM[Oxid]DK	694.342	2	y4	506.227	1	25.027
Q8NG50	SPGIGLVEEPM[Oxid]DK	694.342	2	y6	764.313	1	25.027
Q8NG50	SPGIGLVEEPM[Oxid]DK	694.342	2	y7	863.381	1	25.027
Q8NG50	SPGIGLVEEPM[Oxid]DK	694.342	2	y9	1033.49	1	25.027
Q8NG50	SPGIGLVEEPM[Oxid]DK[HeavyK]	698.349	2	y4	514.242	1	25.027
Q8NG50	SPGIGLVEEPM[Oxid]DK[HeavyK]	698.349	2	y6	772.327	1	25.027
Q8NG50	SPGIGLVEEPM[Oxid]DK[HeavyK]	698.349	2	y7	871.395	1	25.027
Q8NG50	SPGIGLVEEPM[Oxid]DK[HeavyK]	698.349	2	y9	1041.5	1	25.027
Q8NG50	SPGIGLVEEPMDK	686.345	2	y4	490.233	1	28.058
Q8NG50	SPGIGLVEEPMDK	686.345	2	y6	748.318	1	28.058
Q8NG50	SPGIGLVEEPMDK	686.345	2	y7	847.386	1	28.058
Q8NG50	SPGIGLVEEPMDK	686.345	2	y9	1017.49	1	28.058
Q8NG50	SPGIGLVEEPMDK[HeavyK]	690.352	2	y4	498.247	1	28.058
Q8NG50	SPGIGLVEEPMDK[HeavyK]	690.352	2	y6	756.332	1	28.058
Q8NG50	SPGIGLVEEPMDK[HeavyK]	690.352	2	y7	855.4	1	28.058
Q8NG50	SPGIGLVEEPMDK[HeavyK]	690.352	2	y9	1025.51	1	28.058
Q96LI5	DNIGVAVVLEVHK	696.896	2	y6	724.435	1	30.577
Q96LI5	DNIGVAVVLEVHK	696.896	2	y7	823.503	1	30.577
Q96LI5	DNIGVAVVLEVHK	696.896	2	y8	894.54	1	30.577
Q96LI5	DNIGVAVVLEVHK	696.896	2	y10	1050.63	1	30.577
Q96LI5	DNIGVAVVLEVHK[HeavyK]	700.903	2	y6	732.449	1	30.577
Q96LI5	DNIGVAVVLEVHK[HeavyK]	700.903	2	y7	831.517	1	30.577
Q96LI5	DNIGVAVVLEVHK[HeavyK]	700.903	2	y8	902.554	1	30.577
Q96LI5	DNIGVAVVLEVHK[HeavyK]	700.903	2	y10	1058.64	1	30.577
Q96LI5	ELFGAGM[Oxid]KPIHAADK	800.911	2	y3	333.176	1	18.097
Q96LI5	ELFGAGM[Oxid]KPIHAADK	800.911	2	y4	404.213	1	18.097
Q96LI5	ELFGAGM[Oxid]KPIHAADK	800.911	2	y5	541.272	1	18.097
Q96LI5	ELFGAGM[Oxid]KPIHAADK	800.911	2	y7	751.409	1	18.097
Q96LI5	ELFGAGM[Oxid]KPIHAADK[HeavyK]	804.918	2	y3	341.191	1	18.097
Q96LI5	ELFGAGM[Oxid]KPIHAADK[HeavyK]	804.918	2	y4	412.228	1	18.097
Q96LI5	ELFGAGM[Oxid]KPIHAADK[HeavyK]	804.918	2	y5	549.287	1	18.097
Q96LI5	ELFGAGM[Oxid]KPIHAADK[HeavyK]	804.918	2	y7	759.423	1	18.097
Q96LI5	ELFGAGMKPIHAADK	792.914	2	y3	333.176	1	21.937
Q96LI5	ELFGAGMKPIHAADK	792.914	2	y4	404.213	1	21.937
Q96LI5	ELFGAGMKPIHAADK	792.914	2	y7	751.409	1	21.937
[truncated: 109 more rows]
