# Supplementary material for: Targeted Proteomics to Assess the Response to Anti-Angiogenic Treatment in Human Glioblastoma (GBM)
Source: Mol Cell Proteomics. 2015 Aug 4;15(2):481–92. doi: 10.1074/mcp.M115.052423 (PMC4739668; doi:10.1074/mcp.M115.052423)
Supplement: Supplemental Data [file supp_M115.052423_mcp.M115.052423-3.xlsx]

## Sheet: Normalization Factors
	Normalization Factor	CV (%)
Mouse 1 - Piece 1 - Replicate #1	1199	4.1
Mouse 1 - Piece 1 - Replicate #2	1228	5.0
Mouse 1 - Piece 1 - Replicate #3	1184	8.3
Mouse 1 - Piece 2 - Replicate #1	0.904	7.3
Mouse 1 - Piece 2 - Replicate #2	0.924	7.8
Mouse 1 - Piece 2 - Replicate #3	0.992	7.6
Mouse 2 - Piece 1 - Replicate #1	0.936	11.4
Mouse 2 - Piece 1 - Replicate #2	1063	15.7
Mouse 2 - Piece 1 - Replicate #3	0.986	14.9
Mouse 2 - Piece 2 - Replicate #1	1178	5.6
Mouse 2 - Piece 2 - Replicate #2	1098	6.6
Mouse 2 - Piece 2 - Replicate #3	1216	5.4
Mouse 3 - Piece 1 - Replicate #1	0.750	9.8
Mouse 3 - Piece 1 - Replicate #2	0.854	8.7
Mouse 3 - Piece 1 - Replicate #3	0.758	10.0
Mouse 3 - Piece 2 - Replicate #1	0.954	7.2
Mouse 3 - Piece 2 - Replicate #2	0.924	7.1
Mouse 3 - Piece 2 - Replicate #3	0.853	3.8
