# Supplementary material for: Targeted Proteomics to Assess the Response to Anti-Angiogenic Treatment in Human Glioblastoma (GBM)
Source: Mol Cell Proteomics. 2015 Aug 4;15(2):481–92. doi: 10.1074/mcp.M115.052423 (PMC4739668; doi:10.1074/mcp.M115.052423)
Supplement: Supplemental Data [file supp_M115.052423_mcp.M115.052423-4.xlsx]

## Sheet: Transition Level
		Sequences	Human		Mouse_reviewed		Mouse_trembl		Rat_reviewed		Rat_Trembl		Rodents_Reviewed		Mouse OK	Rats_OK	Rodents_OK	Transitions	Before Norm. (%)	After Norm. (%)
O15540	Fatty acid-binding protein 7	LVHIQK	1	O15540	0		0		0		0		0		1	1	1	1
																		2	19.411	8.80732
																		3	19.4572	7.21408
																		4	15.5409	12.3495
O15540	Fatty acid-binding protein 7	SVVSLDGDK	1	O15540	0		0		0		0		0		1	1	1	1	21.5434	9.43416
																		2
																		3	20.0647	6.7467
																		4	19.985	6.82787
O75874	Isocitrate dehydrogenase [NADP] cytoplasmic - IDH1	ATDFVVPGPGK	1	O75874	1	O88844	5	O88844;Q8C338;Q0QER9;Q5HZJ8;Q3TJ51	1	P41562	2	P41562;Q0QER8	4	Q9Z2K9;Q9Z2K8;O88844;P41562	0	0	0	1	18.9006	7.48275
																		2	13.2939	8.19318
																		3	18.4944	6.17829
																		4	18.4425	6.61664
O75874	Isocitrate dehydrogenase [NADP] cytoplasmic - IDH1	GLPNVQR	1	O75874	1	O88844	5	O88844;Q8C338;Q0QER9;Q5HZJ8;Q3TJ51	1	P41562	2	P41562;Q0QER8	4	Q9Z2K9;Q9Z2K8;O88844;P41562	0	0	0	1	18.1187	8.74936
																		2
																		3	18.6145	7.44591
																		4	20.2737	9.02275
O75874	Isocitrate dehydrogenase [NADP] cytoplasmic - IDH1	GQETSTNPIASIFAWTR	1	O75874	0		0		0		0		0		1	1	1	1	20.5578	8.71285
																		2	20.9552	8.84485
																		3	21.8248	9.19878
																		4	21.3667	8.38415
O75874	Isocitrate dehydrogenase [NADP] cytoplasmic - IDH1	HAYGDQYR	1	O75874	1	O88844	6	O88844;Q8C338;Q0QER9;Q5HZJ8;Q3TJ51;D3YVY3	1	P41562	2	P41562;Q0QER8	4	Q9Z2K9;Q9Z2K8;O88844;P41562	0	0	0	1	17.1316	7.43799
																		2	18.1859	7.61058
																		3	19.4628	7.01556
																		4	19.5792	8.19079
O75874	Isocitrate dehydrogenase [NADP] cytoplasmic - IDH1	VEITYTPSDGTQK	1	O75874	0		0		0		0		0		1	1	1	1	22.3842	8.78857
																		2	22.5606	8.82152
																		3	22.5247	9.59038
																		4	22.5183	9.03617
P00338	L-lactate dehydrogenase A chain	DLADELALVDVIEDK	1	P00338	0		0		1	P04642	3	P04642;B5DEN4;M0RBY5	1	P04642	1	0	0	1	17.0894	11.4449
																		2	17.8517	11.7156
																		3	17.2621	10.6329
																		4	17.9382	10.3518
P00338	L-lactate dehydrogenase A chain	DYNVTANSK	1	P00338	0		0		0		1	M0RCF2	0		1	0	1	1
																		2	17.187	10.1858
																		3
																		4	18.1574	7.91674
P00338	L-lactate dehydrogenase A chain	FIIPNVVK	1	P00338	0		0		1	P04642	4	P04642;Q6P9U7;B5DEN4;M0RCF2	1	P04642	1	0	0	1
																		2	17.3581	7.27897
																		3	16.3915	6.64273
																		4	16.5288	8.90847
P00338	L-lactate dehydrogenase A chain	VTLTSEEEAR	1	P00338	0		0		0		0		0		1	1	1	1	16.8069	10.4784
																		2	18.9452	7.82438
																		3	19.0735	7.19863
																		4	17.2593	7.10884
P00558	Phosphoglycerate Kinase 1	VLNNMEIGTSLFDEEGAK	1	P00558	0		0		0		0		0		1	1	1	1
																		2
																		3
																		4
P00558	Phosphoglycerate Kinase 1	VLPGVDALSNI	1	P00558	0		0		0		0		0		1	1	1	1	15.5328	9.58135
																		2
																		3
																		4	18.4722	7.90912
P00558	Phosphoglycerate Kinase 1	YAEAVTR	1	P00558	0		0		0		0		0		1	1	1	1
																		2	19.1671	8.259
																		3	19.6282	8.00731
																		4	17.8978	7.97627
P04083	Annexin A1	ALTGHLEEVVLALLK	1	P04083	0		0		0		0		1	P14087	1	1	1	1
																		2
																		3	15.5885	20.6191
																		4	12.7351	15.5678
P04083	Annexin A1	GLGTDEDTLIEILASR	1	P04083	0		0		0		0		0		1	1	1	1	12.4647	21.9885
																		2	13.2019	23.9787
																		3	14.4732	24.9402
																		4	13.2352	22.4256
P04083	Annexin A1	SEDFGVNEDLADSDAR	1	P04083	0		0		0		0		0		1	1	1	1
																		2
																		3
																		4
P04083	Annexin A1	SEIDMNDIK	1	P04083	0		0		0		0		1	P14087	1	1	1	1
																		2
																		3
																		4
P04406	Glyceraldehyde-3-Phosphate Dehydrogenase	GALQNIIPASTGAAK	1	P04406	0		0		0		0		0		1	1	1	1
																		2	14.6861	7.02719
																		3	15.201	7.77582
																		4	15.5579	6.89758
P04406	Glyceraldehyde-3-Phosphate Dehydrogenase	LISWYDNEFGYSNR	1	P04406	0		0		0		0		3	P17244;P51640;Q4KYY3	1	1	1	1	13.5317	7.50454
																		2	13.985	7.92297
																		3	14.1517	7.81635
																		4	14.5105	7.76915
P04406	Glyceraldehyde-3-Phosphate Dehydrogenase	LVINGNPITIFQER	1	P04406	0		0		0		0		0		1	1	1	1	12.8269	10.6755
																		2
																		3	13.9102	9.93722
																		4	14.6594	9.6838
P05091	Aldehyde Dehydrogenase, mitochondrial	ILGYINTGK	1	P05091	0		0		0		0		0		1	1	1	1
																		2
																		3
																		4
P05091	Aldehyde Dehydrogenase, mitochondrial	TFVQEDIYDEFVER	1	P05091	0		0		0		0		0		1	1	1	1
																		2	27.8178	12.9617
																		3	22.9877	10.7909
																		4	28.8147	16.2799
P05091	Aldehyde Dehydrogenase, mitochondrial	VAFTGSTEIGR	1	P05091	0		0		0		0		0		1	1	1	1
																		2
																		3
																		4
P06733	alpha enolase	EGLELLK	1	P06733	0		0		0		0		0		1	1	1	1	17.6607	8.73977
																		2	20.9677	9.78
																		3	19.7104	11.4633
																		4	16.6566	11
P06733	alpha enolase	GNPTVEVDLFTSK	1	P06733	0		0		0		0		0		1	1	1	1	16.3574	8.34416
																		2	17.1461	9.52212
																		3	15.937	8.20573
																		4	16.0794	9.59576
P06733	alpha enolase	YISPDQLADLYK	1	P06733	0		0		0		0		0		1	1	1	1	16.8253	7.48771
																		2	17.8381	7.22774
																		3	17.2062	7.46981
																		4	17.662	7.27054
P06733	alpha enolase	YNQLLR	1	P06733	0		0		0		0		0		1	1	1	1
																		2
																		3	16.9899	7.80034
																		4	17.1359	7.95998
P06744	Glucose-6-Phosphate isomerase	ILLANFLAQTEALMR	1	P06744	0		0		0		0		0		1	1	1	1
																		2
																		3
																		4
P06744	Glucose-6-Phosphate isomerase	INYTEGR	1	P06744	0		0		0		0		0		1	1	1	1
																		2	22.2507	13.1835
																		3	19.4896	6.937
																		4	18.5846	11.1375
P06744	Glucose-6-Phosphate isomerase	TLAQLNPESSLFIIASK	1	P06744	0		0		0		0		0		1	1	1	1
																		2	21.3741	7.37058
																		3	21.8662	7.38013
																		4	23.5944	8.94897
P07195	L-lactate dehydrogenase B chain	FIIPQIVK	1	P07195	1	P16125	2	P16125;D3Z7F0	1	P42123	1	P42123	2	P16125;P42123	0	0	0	1	12.0619	11.0602
																		2	12.2626	12.2762
																		3	11.8327	11.2749
																		4	11.4798	12.3171
P07195	L-lactate dehydrogenase B chain	IVVVTAGVR	1	P07195	1	P16125	2	P16125;D3Z7F0	1	P42123	1	P42123	2	P16125;P42123	0	0	0	1	12.037	10.6959
																		2	11.2952	12.0747
																		3	10.8536	11.6149
																		4	11.284	10.9475
P07195	L-lactate dehydrogenase B chain	LIAPVAEEEATVPNNK	1	P07195	0		0		0		0		0		1	1	1	1	23.0448	8.94127
																		2	23.5012	9.69021
																		3	23.7434	9.75637
																		4	25.4913	12.0514
P07195	L-lactate dehydrogenase B chain	MVVESAYEVIK	1	P07195	0		0		0		0		0		1	1	1	1	24.6465	11.5122
																		2	24.5083	10.5002
																		3	24.8331	11.604
																		4	24.666	11.2018
P07195	L-lactate dehydrogenase B chain	SLADELALVDVLEDK	1	P07195	1	P16125	2	P16125;D3Z7F0	1	P42123	1	P42123	2	P16125;P42123	0	0	0	1	10.6256	12.8546
																		2	11.2222	12.6989
																		3	11.7859	13.9424
																		4	11.7442	11.9055
P07237	Protein disulfide-isomerase	DHENIVIAK	1	P07237	0		0		1	P04785	1	P04785	1	P04785	1	0	0	1
																		2
																		3
																		4
P07237	Protein disulfide-isomerase	ENLLDFIK	1	P07237	0		0		0		0		0		1	1	1	1
																		2	17.8341	8.79369
																		3	17.3424	8.44308
																		4	17.5611	10.3832
P07237	Protein disulfide-isomerase	NFEDVAFDEK	1	P07237	0		0		0		0		0		1	1	1	1	14.4956	8.61451
																		2
																		3	15.39	8.7397
																		4	16.6931	7.85484
P07237	Protein disulfide-isomerase	NNFEGEVTK	1	P07237	0		0		0		0		1	Q8R4U2	1	1	0	1
																		2
																		3	18.5255	12.6856
																		4	19.6072	10.3651
P07237	Protein disulfide-isomerase	YKPESEELTAER	1	P07237	0		0		0		0		0		1	1	1	1	20.6086	10.936
																		2	19.6467	12.9216
																		3
																		4
P07954	Fumarate Hydratase, mitochondrial	AAAEVNQDYGLDPK	1	P07954	0		0		0		0		0		1	1	1	1
																		2
																		3	24.2593	13.9457
																		4	19.7041	10.5111
P07954	Fumarate Hydratase, mitochondrial	IEYDTFGELK	1	P07954	0		0		1	P14408	2	P14408;Q5M964	1	P14408	1	0	0	1
																		2
																		3
																		4
P07954	Fumarate Hydratase, mitochondrial	LHDALDAK	1	P07954	0		0		0		0		0		1	1	1	1
																		2
																		3	20.4099	12.1138
																		4	17.5501	8.24532
P08670	Vimentin	EEAENTLQSFR	1	P08670	0		0		0		0		0		1	1	1	1	15.5959	9.76497
																		2	15.7574	10.1684
																		3	15.8299	9.57231
																		4	15.7475	9.54205
P08670	Vimentin	ETNLDSLPLVDTHSK	1	P08670	0		0		0		0		0		1	1	1	1	14.3867	7.65832
																		2	15.2084	7.30205
																		3	14.8879	6.99125
																		4	16.0774	6.69265
P08670	Vimentin	ISLPLPNFSSLNLR	1	P08670	0		0		1	P31000	2	P31000;G3V8C3	3	P48670;P02544;P31000	1	0	0	1	15.1318	9.04844
																		2	14.6654	8.62568
																		3	15.0557	8.3286
																		4	15.2699	8.4799
P08670	Vimentin	SLYASSPGGVYATR	1	P08670	0		0		0		0		0		1	1	1	1	15.3843	8.50453
																		2	15.983	8.30458
																		3	15.3954	8.62772
																		4	15.5221	8.81689
P08758	Annexin A5	ETSGNLEQLLLAVVK	1	P08758	1	P48036	1	P48036	0		0		1	P48036	0	1	0	1	16.4036	9.08841
																		2	15.7848	9.27614
																		3	15.096	9.93908
																		4	16.4286	8.36989
P08758	Annexin A5	GTVTDFPGFDER	1	P08758	0		0		0		0		0		1	1	1	1	19.3227	7.81082
																		2	19.4014	6.98848
																		3	19.2369	8.49723
																		4	20.2515	7.86317
P08758	Annexin A5	LIVALMKPSR	1	P08758	0		0		1	P14668	3	P14668;Q66HH8;O70371	1	P14668	1	0	0	1	24.6202	14.015
																		2	21.0775	14.2963
																		3	25.7818	14.143
																		4	27.3183	15.4205
P08758	Annexin A5	QEISAAFK	1	P08758	0		0		0		0		0		1	1	1	1	21.733	9.63901
																		2	21.649	8.98317
																		3	23.2353	10.2167
																		4	24.395	11.4198
P08758	Annexin A5	SEIDLFNIR	1	P08758	1	P48036	1	P48036	1	P14668	3	P14668;Q66HH8;O70371	2	P48036;P14668	0	0	0	1
																		2	18.1415	7.47931
																		3	18.4706	7.68863
																		4	18.7604	8.37039
P09525	Annexin A4	AASGFNAMEDAQTLR	1	P09525	0		0		0		0		0		1	1	1	1
																		2
																		3
																		4
P09525	Annexin A4	GLGTDEDAIISVLAYR	1	P09525	0		0		0		0		0		1	1	1	1	20.1969	9.15168
																		2	23.3586	10.0646
																		3	26.6865	12.4886
																		4	25.522	11.765
P09525	Annexin A4	VLVSLSAGGR	1	P09525	0		0		0		0		0		1	1	1	1
																		2
																		3
																		4
P09936	Ubiquitin carboxy-terminal hydrolase L1	LGVAGQWR	1	P09936	1	Q9R0P9	3	Q9R0P9;I7ENE7;Q3TCH2	1	Q00981	1	Q00981	2	Q9R0P9;Q00981	0	0	0	1	11.5835	28.8678
																		2	11.7229	28.9214
																		3	12.4077	29.0389
																		4	12.6748	29.1291
P09936	Ubiquitin carboxy-terminal hydrolase L1	QFLSETEK	1	P09936	1	Q9R0P9	3	Q9R0P9;I7ENE7;Q3TCH2	1	Q00981	1	Q00981	2	Q9R0P9;Q00981	0	0	0	1
																		2	11.083	21.0544
																		3	8.6905	18.8976
																		4	10.396	21.884
P09972	Fructose-bisphosphate aldolase C	TPSALAILENANVLAR	1	P09972	1	P05063	1	P05063	1	P09117	1	P09117	2	P05063;P09117	0	0	0	1	48.8599	67.8137
																		2	49.2008	68.2608
																		3	49.1556	68.0489
																		4	49.5618	68.5695
P09972	Fructose-bisphosphate aldolase C	YTPEEIAMATVTALR	1	P09972	0		0		0		0		0		1	1	1	1
																		2
																		3
																		4
P13667	Protein disulfide-isomerase A4	FIEEHATK	1	P13667	0		0		0		0		0		1	1	1	1
																		2	16.5875	8.67435
																		3	15.0273	9.18675
																		4
P13667	Protein disulfide-isomerase A4	GQAVDYEGSR	1	P13667	0		0		0		0		0		1	1	1	1
																		2	23.404	12.0233
																		3
																		4	19.2185	11.8932
P13667	Protein disulfide-isomerase A4	IDATSASVLASR	1	P13667	0		0		0		0		0		1	1	1	1	16.6901	9.27828
																		2	13.0041	7.9242
																		3	16.2526	8.33049
																		4	16.6734	7.57941
P13667	Protein disulfide-isomerase A4	QLEPVYNSLAK	1	P13667	0		0		0		0		0		1	1	1	1
																		2	16.6818	10.0997
																		3	19.5018	9.7457
																		4	18.0185	10.9642
P13667	Protein disulfide-isomerase A4	VDATAETDLAK	1	P13667	0		0		0		0		0		1	1	1	1	14.1398	10.4892
																		2	14.7155	9.43988
																		3
																		4	14.1296	9.03752
P13667	Protein disulfide-isomerase A4	YALPLVGHR	1	P13667	0		0		0		0		0		1	1	1	1
																		2
																		3	13.966	8.6383
																		4	15.2233	15.5223
P13804	Electron transfer flavoprotein subunit alpha, mitochondrial	GLLPEELTPLILATQK	1	P13804	0		0		0		0		0		1	1	1	1
																		2	15.1558	10.0297
																		3	16.1065	12.7152
																		4
P13804	Electron transfer flavoprotein subunit alpha, mitochondrial	LEVAPISDIIAIK	1	P13804	0		0		0		0		0		1	1	1	1	13.3346	8.94752
																		2	16.4217	7.13089
																		3	16.4581	8.23235
																		4	18.6802	10.2294
P13804	Electron transfer flavoprotein subunit alpha, mitochondrial	LLYDLADQLHAAVGASR	1	P13804	1	Q99LC5	1	Q99LC5	1	P13803	1	P13803	2	Q99LC5;P13803	0	0	0	1
																		2
																		3
																		4
P13804	Electron transfer flavoprotein subunit alpha, mitochondrial	VLVAQHDVYK	1	P13804	0		0		0		0		0		1	1	1	1
																		2
																		3	22.2308	12.478
																		4	18.8262	12.1748
P14618	Pyruvate kinase isozymes M1/M2	DPVQEAWAEDVDLR	1	P14618	0		0		0		0		0		1	1	1	1	14.1227	8.66962
																		2	13.267	9.74039
																		3	16.1611	10.5282
																		4	12.3157	10.3577
P14618	Pyruvate kinase isozymes M1/M2	GADFLVTEVENGGSLGSK	1	P14618	1	P52480	1	P52480	0		0		1	P52480	0	1	0	1	9.11527	16.6482
																		2	7.86162	17.7135
																		3	8.45919	17.2659
																		4	8.33786	16.8027
P14618	Pyruvate kinase isozymes M1/M2	LDIDSPPITAR	1	P14618	0		0		0		0		0		1	1	1	1	15.7369	8.12378
																		2	13.8677	7.42879
																		3	14.4149	7.16478
																		4	14.7414	7.22987
P14618	Pyruvate kinase isozymes M1/M2	VNFAMNVGK	1	P14618	0		0		0		0		0		1	1	1	1	21.0683	14.8392
																		2	22.4655	15.6032
																		3	22.5803	15.9064
																		4	23.379	16.5511
P17858	ATP-dependent 6-phosphofructokinase, liver type	AVAFSPVTELK	1	P17858	0		0		0		0		0		1	1	1	1
																		2
																		3
																		4
P17858	ATP-dependent 6-phosphofructokinase, liver type	DTDFEHR	1	P17858	0		0		0		0		0		1	1	1	1
																		2
																		3	45.8755	33.8578
																		4	39.5002	29.2538
P17858	ATP-dependent 6-phosphofructokinase, liver type	FDEATQLR	1	P17858	0		0		0		0		0		1	1	1	1	18.4914	8.11685
																		2	21.488	9.05326
																		3	20.7595	13.2262
																		4	21.7272	11.8006
P17858	ATP-dependent 6-phosphofructokinase, liver type	NGKPISSSYVK	1	P17858	0		0		0		0		0		1	1	1	1
																		2
																		3
																		4
P17858	ATP-dependent 6-phosphofructokinase, liver type	SEWGSLLEELVAEGK	1	P17858	0		0		0		0		0		1	1	1	1	22.4309	7.86401
																		2
																		3	21.0288	9.96241
																		4	22.3843	9.06807
P18065	Insulin-like Growth Factor-binding protein 2	HGLYNLK	1	P18065	0		0		1	P12843	2	P12843;Q6LDF9	1		1	0	0	1
																		2
																		3
																		4
P18065	Insulin-like Growth Factor-binding protein 2	LEGEACGVYTPR	1	P18065	0		0		0		0		0		1	1	1	1	26.1986	16.4071
																		2	23.4832	13.8951
																		3	23.1164	14.8193
																		4	23.6888	13.7881
P18124	60S Ribosomal Protein L7	IALTDNALIAR	1	P18124	0		0		0		0		0		1	1	1	1
																		2
																		3	27.0288	13.8499
																		4	27.9747	13.383
P23284	Peptidyl-prolyl cis-trans isomerase B	IGDEDVGR	1	P23284	0		0		0		0		0		1	1	1	1	19.9306	7.18218
																		2	19.785	5.96906
																		3	18.614	5.3386
																		4	19.5322	5.14825
P23284	Peptidyl-prolyl cis-trans isomerase B	TAWLDGK	1	P23284	0		0		0		0		0		1	1	1	1	23.4556	10.4565
																		2	20.9579	9.04102
																		3	19.9286	6.50474
																		4	20.7229	6.08069
P23284	Peptidyl-prolyl cis-trans isomerase B	TVDNFVALATGEK	1	P23284	1	P24369	3	P24369;Q9DCY1;Q6ZQM2	1	P24368	1	P24368	2	P24369;P24368	0	0	0	1	16.8365	4.34027
																		2	17.5581	5.42024
																		3	17.2232	5.37081
																		4	16.9301	4.03989
P23381	Tryptophanyl-tRNA synthetase	ALIEVLQPLIAEHQAR	1	P23381	0		0		0		0		0		1	1	1	1
																		2
																		3
																		4
P23381	Tryptophanyl-tRNA synthetase	DLTLDQAYSYAVENAK	1	P23381	0		0		0		0		0		1	1	1	1
																		2	20.9382	14.8735
																		3	23.7085	16.5962
																		4	19.7421	14.6347
P24752	Acetyl-CoA acetyltransferase, mitochondrial	EVVIVSATR	1	P24752	0		0		0		0		0		1	1	1	1	17.7043	5.66002
																		2	20.2697	7.62806
																		3	21.8346	8.48656
																		4
P24752	Acetyl-CoA acetyltransferase, mitochondrial	FGNEVIPVTVTVK	1	P24752	0		0		0		0		0		1	1	1	1
																		2	20.2163	8.93884
																		3	18.0942	6.80474
																		4	18.0828	7.70024
P24752	Acetyl-CoA acetyltransferase, mitochondrial	LGSIAIQGAIEK	1	P24752	0		0		0		0		0		1	1	1	1	17.647	8.18086
																		2	18.8245	6.9587
																		3	18.8813	7.29332
																		4	21.0867	7.92069
P24752		LNVTPLAR	1	P24752	0		0		0		0		0		1	1	1	1	20.8712	7.94767
																		2	19.3467	7.34958
																		3	20.5543	8.98971
																		4
P24752	Acetyl-CoA acetyltransferase, mitochondrial	NEQDAYAINSYTR	1	P24752	0		0		0		0		0		1	1	1	1	21.0561	9.67535
																		2	20.5035	10.5488
																		3	21.092	7.54409
																		4	21.9369	9.35232
P24752	Acetyl-CoA acetyltransferase, mitochondrial	TPIGSFLGSLSLLPATK	1	P24752	0		0		0		0		0		1	1	1	1	20.3988	8.55737
																		2	19.0362	7.91886
																		3	20.613	9.3145
																		4	21.7711	10.8256
P27797	Calreticulin	EQFLDGDGWTSR	1	P27797	0		0		0		0		0		1	1	1	1	18.1698	8.41142
																		2	16.5745	6.66306
																		3	15.5503	6.744
																		4	17.1593	6.34961
P27797	Calreticulin	FYALSASFEPFSNK	1	P27797	0		0		0		0		0		1	1	1	1	17.4566	8.36864
																		2	16.2638	8.93504
																		3	17.0464	8.93885
																		4	17.1641	8.00025
P27824	Calnexin	AEEDEILNR	1	P27824	1	P35564	3	P35564;Q5SUC3;Q3TXE5	1	P35565	1	P35565	2	P35564;P35565	0	0	0	1	18.8501	12.4072
																		2
																		3
																		4	17.3918	5.90615
P27824	Calnexin	GTLSGWILSK	1	P27824	0		0		0		0		0		1	1	1	1	25.8521	9.468
																		2	24.7333	8.91357
																		3	26.0094	9.94733
																		4	26.7003	10.9203
P27824	Calnexin	IPNPDFFEDLEPFR	1	P27824	0		0		1	P35565	1	P35565	1	P35565	1	0	0	1	18.9807	10.849
																		2
																		3
																		4	28.8852	14.4398
P29966	Myristoylated alanine-rich C-kinase substrate	AEDGATPSPSNETPK	1	P29966	0		0		0		0		0		1	1	1	1
																		2	19.893	11.8466
																		3	18.161	8.39193
																		4	19.3937	8.98108
P29966	Myristoylated alanine-rich C-kinase substrate	EAGEGGEAEAPAAEGGK	1	P29966	0		0		0		0		0		1	1	1	1	22.3375	18.5523
																		2
																		3
																		4	23.7817	22.0244
P29966	Myristoylated alanine-rich C-kinase substrate	GEPAAAAAPEAGASPVEK	1	P29966	0		0		0		0		0		1	1	1	1
																		2
																		3	16.765	8.95926
																		4	18.8526	10.1902
P29966	Myristoylated alanine-rich C-kinase substrate	VNGDASPAAAESGAK	1	P29966	0		0		0		0		0		1	1	1	1	22.0806	15.5759
																		2	22.6446	15.9845
																		3	21.4781	16.1774
																		4	22.4424	17.5013
P30041	Peroxiredoxin 6	LAPEFAK	1	P30041	1	O08709	6	O08709;Q8BG37;Q53ZU7;Q6GT24;Q6A0D0;D3Z0Y2	1	O35244	1	O35244	3	P86215;O08709;O35244	0	0	0	1
																		2
																		3
																		4
P30041	Peroxiredoxin 6	LPFPIIDDR	1	P30041	0		0		0		0		0		1	1	1	1	15.409	5.6686
																		2	20.2153	9.65382
																		3	18.8706	6.43022
																		4	17.4669	6.62591
P30041	Peroxiredoxin 6	LSILYPATTGR	1	P30041	1	O08709	6	O08709;Q53ZU7;Q6GT24;Q6A0D0;D3Z0Y2;Q8BPD3	1	O35244	1	O35244	3	P86215;O08709;O35244	0	0	0	1	11.9621	17.2902
																		2	12.5366	16.7746
																		3	12.4663	14.4981
																		4	16.5001	19.8675
P30101	Protein disulfide-isomerase A3	DLLIAYYDVDYEK	1	P30101	0		0		0		0		0		1	1	1	1
																		2	19.2584	15.7953
																		3	16.6461	14.6268
																		4	18.903	14.4364
P30101	Protein disulfide-isomerase A3	SEPIPESNDGPVK	1	P30101	0		0		0		0		0		1	1	1	1	17.5662	10.386
																		2	17.7962	10.3272
																		3	19.4905	9.11022
																		4	23.2684	11.0192
P30101	Protein disulfide-isomerase A3	TADGIVSHLK	1	P30101	1	P27773	1	P27773	1	P11598	1	P11598	3	P86235;P27773;P11598	0	0	0	1
																		2
																		3
																		4
P30101	Protein disulfide-isomerase A3	VVVAENFDEIVNNENK	1	P30101	0		0		0		0		0		1	1	1	1
																		2
																		3
																		4
P30101	Protein disulfide-isomerase A3	YGVSGYPTLK	1	P30101	1	P27773	2	P27773;F6Q404	1	P11598	1	P11598	3	P86235;P27773;P11598	0	0	0	1	12.9134	12.0121
																		2	9.73164	11.6476
																		3	9.33693	11.7903
																		4	9.25542	12.7659
P30626	Sorcin	ALTDSFR	1	P30626	1	Q6P069	1	Q6P069	0		1	B0BNJ1	2	P05044;Q6P069	0	0	0	1
																		2	19.0542	9.29034
																		3	19.5027	7.99136
																		4
P30626	Sorcin	ELWAVLNGWR	1	P30626	1	Q6P069	1	Q6P069	0		0		2	P05044;Q6P069	0	1	0	1	17.4746	10.0498
																		2	17.475	8.35951
																		3	17.0274	8.77466
																		4	16.7581	8.7792
P30626	Sorcin	LSPQAVNSIAK	1	P30626	0		0		0		0		0		1	1	1	1	18.7206	6.32673
																		2	19.4851	5.90131
																		3	19.5668	6.55576
																		4	17.4841	5.40784
P30626	Sorcin	QHFISFDTDR	1	P30626	0		0		0		0		0		1	1	1	1	20.5847	10.0086
																		2	21.4237	10.5832
																		3	22.0475	10.9648
																		4	21.8997	9.17397
P30626	Sorcin	SGTVDPQELQK	1	P30626	1	Q6P069	1	Q6P069	0		1	B0BNJ1	2	P05044;Q6P069	0	0	0	1	19.1055	7.48349
																		2	18.5891	7.69732
																		3	19.8347	8.4666
																		4	20.4213	9.25102
P34897	Serin Hydroxymethyltransferase, mitochondrial	VLELVSITANK	1	P34897	0		3	Q99K87;Q9CZN7;Q3TFD0	0		1	Q5U3Z7	0		1	1	1	1	19.2956	7.38351
																		2	21.6574	8.68475
																		3	22.1204	9.08547
																		4	22.7236	9.02636
P43246	DNA Mismatch Repair Protein msh2	IIQEFLSK	1	P43246	0		0		0		0		0		1	1	1	1
																		2
																		3
																		4
P43246	DNA Mismatch Repair Protein msh2	LLLAVFVTPLTDLR	1	P43246	0		0		0		0		0		1	1	1	1	32.2498	18.3529
																		2	30.1821	17.9035
																		3	30.3202	17.7854
																		4	32.1426	19.9083
P43246	DNA Mismatch Repair Protein msh2	TEYEEAQDAIVK	1	P43246	0		0		0		0		0		1	1	1	1
																		2
																		3
																		4
P47914	60S Ribosomal Protein L29	AQAAAPASVPAQAPK	1	P47914	0		0		0		0		0		1	1	1	1	37.988	28.4031
																		2
																		3	42.5959	32.3819
																		4	41.2062	34.4163
P47914	60S Ribosomal Protein L29	LAYIAHPK	1	P47914	0		0		0		0		0		1	1	1	1
																		2
																		3
																		4
P48735	Isocitrate dehydrogenase [NADP], mitochondrial	ATDFVADR	1	P48735	0		0		0		0		0		1	1	1	1	21.9305	8.1101
																		2	25.7215	11.0888
																		3	25.202	10.1792
																		4	24.0081	9.78714
P48735	Isocitrate dehydrogenase [NADP], mitochondrial	DQTDDQVTIDSALATQK	1	P48735	0		0		0		0		0		1	1	1	1	26.2225	15.2944
																		2	30.4516	19.4684
																		3
																		4	29.6499	14.771
P48735	Isocitrate dehydrogenase [NADP], mitochondrial	FAQMLEK	1	P48735	0		0		0		0		0		1	1	1	1
																		2
																		3	33.655	21.3212
																		4	29.1315	16.6859
P48735	Isocitrate dehydrogenase [NADP], mitochondrial	LDGNQDLIR	1	P48735	1	P54071	1	P54071	1	P56574	1	P56574	2	P54071;P56574	0	0	0	1
																		2
																		3
																		4
P48735	Isocitrate dehydrogenase [NADP], mitochondrial	WPLYMSTK	1	P48735	0		0		0		0		0		1	1	1	1
																		2	26.2953	14.4598
																		3	27.5317	14.8652
																		4	29.536	17.8624
P49327	Fatty acid synthase	FPQLDSTSFANSR	1	P49327	0		0		0		0		0		1	1	1	1	27.6563	13.9212
																		2	27.9753	13.0769
																		3	28.4291	12.8658
																		4	28.5378	13.5577
P49327	Fatty acid synthase	LPEDPLLSGLLDSPALK	1	P49327	0		0		0		0		0		1	1	1	1	19.3213	7.43998
																		2	25.2237	10.2761
																		3	27.0361	11.5874
																		4	28.3218	13.7946
P49327	Fatty acid synthase	LQVVDQPLPVR	1	P49327	0		0		0		0		0		1	1	1	1	25.329	10.1294
																		2	26.654	12.5463
																		3	27.1059	11.7407
																		4	27.7303	12.5109
P49327	Fatty acid synthase	SEGVVAVLLTK	1	P49327	0		0		0		0		0		1	1	1	1	21.4148	9.33539
																		2	26.2729	12.0858
																		3	29.238	14.565
																		4	27.2009	12.7113
P49327	Fatty acid synthase	VVVQVLAEEPEAVLK	1	P49327	0		0		0		0		0		1	1	1	1
																		2
																		3
																		4
P50440	Glycine amidinotransferase, mitochondrial	TEGVTVR	1	P50440	0		0		0		0		0		1	1	1	1	27.2916	12.5634
																		2	26.1254	11.7663
																		3	29.0504	14.7946
																		4	30.79	15.7667
P50914	60S Ribosomal Protein L14	GTAAAAAAAAAAK	1	P50914	0		0		0		0		0		1	1	1	1
																		2	28.3432	18.1757
																		3	30.4077	22.5942
																		4	31.3858	22.339
P50914	60S Ribosomal Protein L14	VAYVSFGPHAGK	1	P50914	0		0		0		0		0		1	1	1	1
																		2
																		3
																		4
P51148	Ras-related protein Rab-5C	GVDLQENNPASR	1	P51148	0		0		0		0		0		1	1	1	1	24.4267	9.57498
																		2	22.4793	7.73601
																		3	23.3629	9.23682
																		4	24.0057	9.46631
P51148	Ras-related protein Rab-5C	NEPQNATGAPGR	1	P51148	0		0		0		0		0		1	1	1	1
																		2
																		3
																		4
P56134	ATP Synthase subunit f, mitochondrial	DFSPSGIFGAFQR	1	P56134	0		0		0		0		0		1	1	1	1
																		2	20.9907	7.72
																		3	25.2055	12.807
																		4	25.0574	10.8882
P56134	ATP Synthase subunit f, mitochondrial	LGELPSWILMR	1	P56134	0		0		0		1	D3ZTP1	0		1	1	1	1
																		2
																		3
																		4
P60174	Triosephosphatate isomerase	DCGATWVVLGHSER	1	P60174	0		0		0		0		0		1	1	1	1	19.8322	9.54287
																		2	19.2366	10.0556
																		3	19.3789	9.22375
																		4	18.2633	7.88236
P60174	Triosephosphatate isomerase	QSLGELIGTLNAAK	1	P60174	0		0		0		0		0		1	1	1	1	21.3961	10.205
																		2	20.833	9.9601
																		3	18.433	8.97081
																		4	20.6952	10.2532
P60174	Triosephosphatate isomerase	SNVSDAVAQSTR	1	P60174	0		0		0		0		0		1	1	1	1	18.8002	6.78803
																		2	18.807	8.37254
																		3	17.2421	7.04876
																		4	18.5652	6.70081
Q02878	60S Ribosomal Protein L6	AIPQLQGYLR	1	Q02878	0		0		0		0		0		1	1	1	1
																		2	30.5639	20.9337
																		3
																		4	38.1714	27.808
Q02878	60S Ribosomal Protein L6	ASITPGTILIILTGR	1	Q02878	0		0		0		0		0		1	1	1	1	39.4442	29.1234
																		2
																		3	46.7914	36.9846
																		4	59.3105	51.0491
Q02878	60S Ribosomal Protein L6	QLASGLLLVTGPLVLNR	1	Q02878	0		0		0		0		0		1	1	1	1
																		2	48.5669	40.8789
																		3	48.8478	41.0256
																		4	51.2691	42.7204
Q04837	Single-Stranded DNA-binding protein, mitochondrial	IYLEGK	1	Q04837	0		0		0		0		0		1	1	1	1
																		2
																		3	23.541	10.1588
																		4	15.8426	8.34009
Q04837	Single-Stranded DNA-binding protein, mitochondrial	SGDSEVYQLGDVSQK	1	Q04837	0		0		0		0		0		1	1	1	1	21.0371	8.89994
																		2	22.5011	9.74951
																		3	20.6116	7.44103
																		4	23.0463	8.13851
Q06830	Peroxiredoxin 1	ADEGISFR	1	Q06830	1	P35700	4	P35700;B1AXW5;B1AXW6;Q3U9J9	1	Q63716	1	Q63716	3	Q9JKY1;P35700;Q63716	0	0	0	1	13.7753	8.51532
																		2	10.7071	12.2245
																		3	15.2079	7.5902
																		4	15.0505	8.05939
Q06830	Peroxiredoxin 1	ATAVMPDGQFK	1	Q06830	1	P35700	5	P35700;B1AXW5;B1AXW6;Q3U9J9;B1AXW4	1	Q63716	1	Q63716	2	P35700;Q63716	0	0	0	1	21.9339	15.9634
																		2	23.3813	16.648
																		3	22.896	16.1095
																		4	24.0045	16.7313
Q06830	Peroxiredoxin 1	DISLSDYK	1	Q06830	0		0		1	Q63716	1	Q63716	1	Q63716	1	0	0	1	23.0997	10.437
																		2	20.5804	8.12022
																		3	19.4715	7.94537
																		4	20.1558	6.75588
Q06830	Peroxiredoxin 1	IGHPAPNFK	1	Q06830	0		0		0		0		0		1	1	1	1
																		2	19.756	9.89881
																		3	20.137	11.3176
																		4	21.125	9.33411
Q06830	Peroxiredoxin 1	LVQAFQFTDK	1	Q06830	1	P35700	4	P35700;B1AXW5;B1AXW6;Q3U9J9	1	Q63716	1	Q63716	3	Q9JKY1;P35700;Q63716	0	0	0	1	14.0433	10.0217
																		2
																		3	14.52	8.8422
																		4	14.4168	7.76974
Q06830	Peroxiredoxin 1	QGGLGPMNIPLVSDPK	1	Q06830	0		0		1	Q63716	1	Q63716	2	Q9JKY1;Q63716	1	0	0	1	23.7828	15.6127
																		2	26.2887	17.5015
																		3	27.6638	18.2418
																		4	30.1721	21.2732
Q06830	Peroxiredoxin 1	TIAQDYGVLK	1	Q06830	1	P35700	5	P35700;B1AXW5;B1AXW6;Q3U9J9;B1AXW4	1	Q63716	1	Q63716	3	Q9JKY1;P35700;Q63716	0	0	0	1	14.4233	9.67327
																		2	15.3975	8.33649
																		3	16.0804	8.19029
																		4	14.8821	7.62242
Q14165	Malectin	FAEVYFAQSQQK	1	Q14165	1	Q6ZQI3	2	Q6ZQI3;D3Z1M3	1	Q5FVQ4	1	Q5FVQ4	2	Q6ZQI3;Q5FVQ4	0	0	0	1
																		2
																		3	23.808	11.9722
																		4	27.5733	15.7534
Q14165	Malectin	LSVQGEVSTFTGK	1	Q14165	0		0		1	Q5FVQ4	1	Q5FVQ4	1	Q5FVQ4	1	0	0	1
																		2
																		3
																		4
Q14165	Malectin	SNPEDQILYQTER	1	Q14165	0		0		0		0		0		1	1	1	1	23.678	11.0311
																		2
																		3	21.8786	11.3053
																		4
Q14697	Neutral Alpha-glucosidase AB	AFFAGSQR	1	Q14697	0		0		0		0		0		1	1	1	1	22.6553	9.94969
																		2	18.079	8.20843
																		3	18.4006	6.56874
																		4	18.9373	6.20368
Q14697	Neutral Alpha-glucosidase AB	DPAEGDGAQPEETPR	1	Q14697	0		0		0		0		0		1	1	1	1
																		2
																		3
																		4
Q14697	Neutral Alpha-glucosidase AB	LSFQHDPETSVLVLR	1	Q14697	0		0		0		0		0		1	1	1	1
																		2	19.4318	7.77738
																		3	17.4804	13.3603
																		4
Q14697	Neutral Alpha-glucosidase AB	QEFLLR	1	Q14697	0		0		0		0		0		1	1	1	1
																		2
																		3
																		4
Q15084	Protein disulfide-isomerase A6	GSTAPVGGGAFPTIVER	1	Q15084	0		0		0		0		0		1	1	1	1	21.1448	10.6481
																		2	19.7676	11.4533
																		3	16.5803	10.2776
																		4	20.344	9.73765
Q15084	Protein disulfide-isomerase A6	NLEPEWAAAASEVK	1	Q15084	0		0		0		0		0		1	1	1	1
																		2
																		3	16.3814	11.6661
																		4	18.3573	7.60547
Q16698	2,4-dienoyl-CoA reductase, mitochondrial	EQWDTIEELIR	1	Q16698	0		0		0		0		0		1	1	1	1	15.9031	10.0603
																		2
																		3
																		4	18.9518	7.04946
Q16698	2,4-dienoyl-CoA reductase, mitochondrial	FFSPLQK	1	Q16698	0		0		0		0		0		1	1	1	1
																		2	22.0585	11.532
																		3	20.112	7.4511
																		4	20.0019	6.59096
Q16698	2,4-dienoyl-CoA reductase, mitochondrial	FNVIQPGPIK	1	Q16698	0		0		0		0		0		1	1	1	1	21.2919	8.36786
																		2	20.6428	8.82072
																		3	24.3247	12.9822
																		4
Q9NQ88	Probable fructose-2,6-bisphosphate TIGAR	FALTVVR	1	Q9NQ88	0		0		0		0		0		1	1	1	1
																		2	25.0698	13.5065
																		3	22.0478	9.94364
																		4	25.3956	13.5109
Q9NQ88	Probable fructose-2,6-bisphosphate TIGAR	IIQGQGVDEPLSETGFK	1	Q9NQ88	0		0		0		0		0		1	1	1	1
																		2
																		3
																		4
Q9NQ88	Probable fructose-2,6-bisphosphate TIGAR	SLFDYFLTDLK	1	Q9NQ88	0		0		0		0		0		1	1	1	1	21.9366	13.0132
																		2	21.9774	12.2146
																		3	20.0766	12.246
																		4	21.4293	10.0043
Q9Y2D0	Carbonic Anhydrase 5B, mitochondrial	ALHPLWESVDLVPGGDR	1	Q9Y2D0	0		0		0		0		0		1	1	1	1	37.0234	34.8743
																		2	38.7409	36.9031
																		3
																		4
Q9Y2D0	Carbonic Anhydrase 5B, mitochondrial	LVDTLPSIK	1	Q9Y2D0	1	Q9QZA0	1	Q9QZA0	1	Q66HG6	1	Q66HG6	2	Q9QZA0;Q66HG6	0	0	0	1
																		2
																		3
																		4

## Sheet: Protein Level
	CV (%)	CV (%)
	Before	After
O15540
Avg	19.3337	8.56328
Med	19.7211	8.0107
O75874
Avg	19.7468	8.17479
Med	19.5792	8.38415
P00338
Avg	17.5269	9.05293
Med	17.2621	8.90847
P00558
Avg	18.1396	8.34661
Med	18.4722	8.00731
P04083
Avg	13.6164	21.5866
Med	13.2185	22.207
P04406 (HK)
Avg	14.302	8.30102
Med	14.3311	7.79609
P05091
Avg	26.5401	13.3442
Med	27.8178	12.9617
P06733
Avg	17.4409	8.70478
Med	17.141	8.27494
P06744
Avg	21.1933	9.15961
Med	21.6201	8.16455
P07195
Avg	16.646	11.446
Med	12.0495	11.5581
P07237
Avg	17.7704	9.97373
Med	17.6976	9.5794
P07954
Avg	20.4808	11.204
Med	20.057	11.3124
P08670
Avg	15.3687	8.52677
Med	15.3899	8.56511
P08758
Avg	20.3741	9.97395
Med	19.4014	9.08841
P09525
Avg	23.941	10.8674
Med	24.4403	10.9148
P09936
Avg	11.2226	25.399
Med	11.5835	28.8678
P09972
Avg	49.1945	68.1732
Med	49.1782	68.1548
P13667
Avg	16.4521	9.92668
Med	16.42	9.35908
P13804
Avg	17.1517	10.2422
Med	16.4399	10.1295
P14618
Avg	14.8684	12.5358
Med	14.2688	12.6837
P17858
Avg	25.9651	14.6892
Med	21.7272	9.96241
P18065
Avg	24.1218	14.7274
Med	23.586	14.3572
P18124
Avg	27.5018	13.6165
Med	27.5018	13.6165
P23284
Avg	19.2896	6.24102
Med	19.6586	5.69465
P23381
Avg	21.463	15.3681
Med	20.9382	14.8735
P24752
Avg	19.9915	8.26647
Med	20.3988	7.94767
P27797
Avg	16.9231	7.80136
Med	17.1029	8.18444
P27824
Avg	23.4254	10.3564
Med	25.2927	10.3982
P29966
Avg	20.7118	14.0168
Med	21.4781	15.5759
P30041
Avg	15.6784	12.1011
Med	15.9545	12.076
P30101
Avg	15.8333	12.1743
Med	17.5662	11.7903
P30626
Avg	19.2475	8.39253
Med	19.2953	8.62063
P34897
Avg	21.4492	8.54502
Med	21.8889	8.85555
P43246
Avg	31.2237	18.4875
Med	31.2314	18.1282
P47914
Avg	40.5967	31.7338
Med	41.2062	32.3819
P48735
Avg	27.4446	14.4911
Med	26.9135	14.8181
P49327
Avg	26.8352	12.3518
Med	27.2462	12.5548
P50914
Avg	30.0456	21.0363
Med	30.4077	22.339
P51148
Avg	23.5687	9.00353
Med	23.6843	9.35156
P56134
Avg	23.7512	10.4718
Med	25.0574	10.8882
P60174
Avg	19.2902	8.75032
Med	19.0218	9.09728
Q02878
Avg	45.3706	36.3155
Med	47.6792	38.9317
Q04837
Avg	21.0966	8.78798
Med	21.7691	8.62002
Q06830
Avg	19.3443	11.4898
Med	19.9465	9.78604
Q14165
Avg	24.2345	12.5155
Med	23.743	11.6388
Q14697
Avg	19.1641	8.67804
Med	18.6689	7.9929
Q15084
Avg	18.7626	10.2314
Med	19.0625	10.4628
Q16698
Avg	20.4109	9.10682
Med	20.3774	8.59429
Q9NQ88
Avg	22.5619	12.0627
Med	21.9774	12.246
Q9Y2D0
Avg	27.7349	25.0893
Med	27.7349	25.0893
